# Supplementary material for: Gpr125 is a unifying hallmark of multiple mammary progenitors coupled to tumor latency
Source: Nat Commun. 2022 Mar 17;13:1421. doi: 10.1038/s41467-022-28937-x (PMC8931046; doi:10.1038/s41467-022-28937-x)
Supplement: Supplementary file 6 — Source Data [file 41467_2022_28937_MOESM6_ESM.xlsx]

## Sheet: Figure 2F
Fig 2F
GprTEB/Nipple vs Gpr_Neg		FDR (B&H)
LIM_mammary stem cells		9.964e-05
GO_biological adhesion		0.004203
GO_cell adhesion		0.004203
GO_regulation of cell adhesion		0.009005
GO_regulation of cell-matrix adhesion		0.01648
Gpr_TEB vs Gpr_Neg		FDR (B&H)
GO_growth factor binding		0.0004341
NABA_MATRISOME_ECM protein		0.001559
GO_calcium ion binding		0.00709
GO_signaling receptor binding		0.009609
GO_cytokine binding		0.009609
Gpr_Nipple vs Gpr_Neg		FDR (B&H)
GO_Chemorepellent activity		0.006009
GO_Signaling receptor binding		0.006009
GO_Scavanger receptor activity		0.006009
GO_Signaling receptor regulator activity		0.006009
NABA_MATRISOME_ ECM protein		0.01306
GO_Semaphorine receptor binding		0.0197
GO_Cell-cell signaling		0.03885
GO_Regulation of filopodium assembly		0.03885
GO_Regulation of cell migration		0.03885
Fig 2I
GprTEB_GprNipple		FDR (B&H)
GO_Cell-cell signaling		0.0001397
GO_Growth factor binding		0.000397
GO_Cell migration		0.0005928
GO_Cell adhesion		0.000643
GO_Response to cytokine		0.0008615
GO_Regulation of cell motility		0.001124
GO_ECM organization		0.001281
GO_Cytokine binding		0.001469
GO_Glycosaminoglycan binding		0.001469

## Sheet: Figure S1A
Figure S1A
3wV	5wV	7wV	10wV	12wV	14dP	17.5dP	lact 3	lact 10	3d in	5d inv	10d in	21d in
2.41	1.465	2.864	0.964	2.695	0.787	0.557	1.027	0.427	2.598	4.452	1.76	1.809
1.346	1.768	1.65	0.893	1.27	0.751	0.529	1.717	1.973	4.211	0.819	0.909	0.702
2.36		1.382	1.274	0.94	1.193	0.491	1.111		11.99	2.324	0.927	0.867
2.579										2.282	1.032
2.043

## Sheet: Figure S1G
Figure S1G
Adgra3lz/+	Adgra3lz/lz
1.064	0.698
1.136	0.816
1.113	0.75
0.995	0.724
1.042	0.719
	0.741

## Sheet: Figure 7B
Figure 7B
Early	Late
9.94668	4.11635
9.29865	4.38842
12.8909	2.0761

## Sheet: Figure 7D
Figure 7D
ER -	ER+	PR-	PR+
5.9092	6.33189	6.33189	5.98392
5.4507	5.98392	5.57956	5.50816
5.76511	5.50816	6.13307	5.65753
6.36082	5.65753	5.57482	6.10019
6.18564	6.10019	5.74884	5.88482
7.04589	5.88482	5.4507	5.59558
6.37794	5.59558	5.76511	6.00822
6.05995	5.57956	6.36082	5.86554
5.79111	6.13307	5.55267	5.9092
7.33723	5.57482	5.77738	5.92873
5.63471	6.00822	6.18564	5.72994
6.18319	5.86554	7.04589	6.39057
6.94426	5.92873	6.29845	5.96461
6.12546	5.72994	5.83798	5.5799
7.01206	6.39057	5.58758	6.16829
5.69812	5.74884	5.3807	5.81672
5.68989	5.96461	6.37794	5.82304
6.03381	5.5799	6.05995	5.84689
6.14164	6.16829	5.70736	5.5794
6.16987	5.81672	5.63771	5.64893
5.92796	5.82304	6.38549	5.79464
5.74757	5.84689	6.15144	5.64533
5.56142	5.5794	5.93623	6.50081
5.70992	5.64893	5.90899	5.89438
5.88351	5.79464	6.12697	6.15817
5.98187	5.64533	5.79111	6.01689
6.46799	6.50081	7.33723	5.57021
6.12678	5.89438	6.11697	6.22699
6.00616	6.15817	5.63471	5.82722
6.27112	6.01689	6.03056	6.00167
5.6143	5.57021	6.23787	5.828
6.63409	5.55267	6.18319	5.88521
5.86872	6.22699	6.94426	5.83286
5.75161	5.82722	6.12546	5.96535
5.83894	5.77738	6.06073	5.68154
6.34893	6.00167	6.03348	5.73106
5.72574	5.828	5.98097	6.18011
5.95004	6.29845	6.01367	6.28861
6.10559	5.83798	7.01206	5.93752
6.78249	5.58758	5.76353	6.27108
6.33292	5.3807	5.69812	6.2114
6.09879	5.88521	5.68989	5.74723
7.44888	5.83286	5.81954	5.78084
5.54987	5.96535	6.03381	6.41812
5.7309	5.68154	5.89379	6.2319
5.52858	5.73106	6.1113	6.22465
5.75788	6.18011	6.14164	5.90022
5.74945	5.70736	6.16987	5.93518
5.72868	5.63771	5.93111	6.09542
5.78529	6.38549	6.14521	5.86183
5.74313	6.15144	5.92796	5.99459
5.76445	6.28861	5.80003	6.10937
5.78797	5.93752	5.74757	5.99663
6.18662	6.27108	5.56142	5.76323
6.78059	6.2114	5.70992	6.02357
6.66972	5.93623	5.88351	6.10665
6.09265	5.74723	5.9056	5.84476
6.04171	5.90899	5.69125	5.69575
5.80609	5.78084	5.98187	5.75178
6.31813	6.41812	5.58607	5.9969
6.08067	6.12697	6.46799	6.03511
5.55664	6.2319	5.98028	5.77613
5.9392	6.11697	5.79677	5.94699
6.10598	6.22465	6.12678	5.84737
5.76965	6.03056	5.83153	5.98273
5.62688	6.23787	6.00616	5.61791
6.55964	5.90022	5.90854	5.71826
6.14405	6.06073	5.52845	5.81866
5.86728	5.93518	6.27112	5.69451
6.13372	6.09542	5.6143	5.68121
6.1523	6.03348	5.86796	5.81485
5.95199	5.98097	5.53461	6.22791
5.6186	6.01367	5.85255	5.75711
5.89052	5.86183	6.63409	6.23955
6.10522	5.99459	5.86872	5.47872
5.72532	5.76353	5.90689	5.92214
6.29874	6.10937	5.77475	5.63978
5.88006	5.99663	5.72366	5.74323
6.10027	5.76323	5.75161	5.63416
5.78268	6.02357	5.83894	5.63522
6.71412	6.10665	5.86297	5.94264
6.25263	5.84476	6.34893	5.87725
6.25786	5.81954	5.64821	6.33481
5.97302	5.89379	5.72574	6.105
5.7916	5.69575	5.975	5.87502
5.8774	5.75178	6.46293	5.92713
6.29994	6.1113	6.18416	6.05291
5.80982	5.9969	5.95004	5.96311
6.17884	6.03511	6.09823	5.71314
6.08076	5.77613	6.10559	5.7803
5.80208	5.94699	6.78249	5.6291
5.77099	5.84737	6.34465	5.91803
5.79357	5.93111	6.05694	6.30053
6.16195	6.14521	6.33292	6.10846
7.01403	5.98273	6.09879	5.98789
5.45493	5.80003	5.53161	6.08432
5.91893	5.61791	7.44888	5.86326
6.17802	5.71826	5.54987	5.68583
6.97596	5.81866	5.46997	6.43796
6.13618	5.9056	5.7309	6.01267
6.03529	5.69451	5.52858	6.02327
6.51006	5.69125	5.7599	6.57918
5.85417	5.68121	5.96793	5.45742
5.97234	5.81485	5.7032	5.73655
5.62523	6.22791	6.20589	5.98334
6.12444	5.75711	6.36481	5.88457
6.24892	5.58607	6.236	6.28235
5.9335	6.23955	5.8492	5.92701
5.99725	5.47872	5.75788	6.05144
6.00472	5.92214	5.88987	6.2463
6.06732	5.63978	5.74945	6.70267
6.61995	5.74323	6.17593	5.88833
5.74625	5.63416	5.84244	6.46952
5.85563	5.98028	5.88063	6.24143
6.64119	5.63522	6.5558	5.92743
6.11978	5.94264	6.0641	5.91749
6.25214	5.87725	6.15397	5.92745
6.26611	5.79677	5.72868	5.96522
5.62546	6.33481	5.78529	6.10886
6.25016	6.105	5.74313	6.37788
6.95407	5.87502	5.70752	5.95829
6.20526	5.92713	5.76445	5.70481
6.26072	5.83153	5.78797	5.68546
6.06134	6.05291	6.18662	5.35736
6.06743	5.96311	6.06222	6.02257
6.06846	5.71314	6.1458	6.14885
6.16589	5.90854	5.74434	5.79613
5.75875	5.7803	6.78059	5.70416
6.05096	5.52845	6.78884	6.40627
6.38081	5.6291	6.66972	6.23834
5.85085	5.91803	6.09265	6.46154
6.14604	6.30053	5.99543	6.41377
5.89514	5.86796	5.85414	5.76318
5.72088	5.53461	6.6382	5.70922
6.12481	5.85255	5.77766	5.89328
5.4731	6.10846	6.04171	5.53852
6.42789	5.98789	5.80609	5.85308
6.92559	6.08432	5.66908	6.05243
6.20974	5.86326	6.09484	5.70088
6.27505	5.90689	6.31813	6.22452
6.21157	5.77475	6.37148	6.15165
6.43188	5.72366	5.97765	5.96344
6.70827	5.68583	6.08067	5.83755
7.74521	6.43796	6.15563	6.43606
6.26118	5.86297	5.55664	6.33127
5.82397	6.01267	5.9392	5.99721
5.79854	6.02327	6.18683	5.75988
6.04023	5.64821	5.71795	5.93245
5.95648	6.57918	6.10598	5.74953
6.63312	5.45742	6.42705	6.08727
5.79193	5.73655	5.76965	6.20047
5.68027	5.975	5.99762	5.84908
6.34387	6.46293	5.62688	6.05634
6.93429	5.98334	6.07417	5.76524
5.96698	5.88457	6.55964	6.7757
6.02034	6.18416	6.14405	5.79146
6.07859	6.28235	6.17931	5.80148
6.56194	5.92701	5.86728	6.07301
6.16734	6.09823	6.13372	5.99742
5.81711	6.05144	6.1523	6.01445
5.88434	6.34465	5.95199	5.96354
6.90862	6.2463	5.6186	5.76356
6.12275	6.70267	6.34091	5.62912
5.87058	6.05694	6.10522	6.05809
6.06429	5.88833	5.91828	5.9055
6.53303	6.46952	5.72532	5.7054
5.90341	6.24143	5.73405	6.05724
6.14667	5.92743	6.29874	5.97994
6.38817	5.91749	5.5525	6.15582
7.19569	5.92745	5.58975	6.16098
5.85433	5.96522	6.13501	5.76191
6.51008	6.10886	5.88006	6.18966
6.04336	6.37788	6.0341	6.4573
6.1499	5.95829	6.04352	6.10306
6.5273	5.70481	6.47271	5.97272
6.32004	5.53161	5.81202	5.71597
6.46023	5.46997	5.77438	6.00546
7.73911	5.68546	6.10027	5.73909
6.59703	5.35736	5.81319	5.83964
6.05619	6.02257	5.55286	5.87023
7.0902	6.14885	5.78268	5.82409
7.41778	5.79613	6.71412	6.00475
6.13799	5.7599	6.22509	5.89052
6.76969	5.96793	6.26558	5.88628
6.79672	5.7032	6.25263	6.25699
6.56915	5.70416	5.98963	6.42349
6.96762	6.20589	5.86812	5.82079
7.07221	6.40627	6.25786	5.83854
7.34635	6.36481	6.8433	5.76269
7.03482	6.236	6.03663	6.24522
7.30761	5.8492	5.76604	6.37923
6.39064	6.23834	6.37279	6.03656
6.48569	5.88987	6.01507	5.78264
6.05562	6.46154	5.97302	6.01306
6.90559	6.41377	6.36718	6.10055
6.38401	6.17593	6.35682	6.3097
7.16787	5.76318	5.7916	6.11761
7.76821	5.84244	5.8774	6.15654
7.1858	5.88063	6.1714	5.75752
6.07869	6.5558	6.29994	5.71894
7.30192	5.70922	5.97821	6.07963
7.2542	6.0641	6.50424	5.5245
6.50863	5.89328	6.19605	6.33207
6.30501	6.15397	6.00137	5.85475
6.67192	5.53852	5.80982	6.39331
7.63444	5.85308	6.45575	5.80943
6.41046	6.05243	5.54288	6.01267
6.15764	5.70088	6.17884	6.28362
6.46272	6.22452	5.90044	5.79711
6.74129	5.70752	6.08076	6.05178
6.00688	6.15165	5.74817	5.92343
6.36578	5.96344	5.80208	6.04789
5.98896	6.06222	5.77752	6.15073
6.77124	5.83755	5.69663	6.22781
5.81226	6.1458	5.77099	6.30661
6.54254	5.74434	5.79357	5.89466
5.73116	6.43606	5.8038	5.82174
6.94959	6.33127	6.16195	5.65086
7.8106	6.78884	7.01403	6.02357
6.36874	5.99721	5.45493	5.76599
6.08404	5.75988	5.91893	5.92888
6.06327	5.93245	6.17802	5.78745
6.20166	5.74953	6.97596	5.87149
6.86699	6.08727	6.13618	6.04932
6.11794	5.99543	6.15898	6.03948
6.04808	5.85414	6.0688	6.00612
6.13064	6.20047	6.03529	5.8667
6.1197	6.6382	6.51006	5.69921
6.52842	5.77766	5.85417	5.7308
6.39617	5.84908	5.97234	6.18135
6.4546	6.05634	5.62523	6.0488
6.13583	5.66908	6.18759	5.65224
6.7249	6.09484	6.12444	6.03845
6.08073	5.76524	5.23836	5.53061
6.03522	6.7757	5.68235	6.26595
6.22089	5.79146	6.24892	6.03812
6.99516	5.80148	5.9335	5.78152
7.59772	6.37148	5.82745	6.25597
6.05574	5.97765	6.07685	5.81795
6.08401	6.07301	5.5618	5.52839
6.4393	5.99742	5.94163	5.83726
6.14215	6.01445	5.99725	6.04338
6.51183	6.15563	6.00472	5.97166
6.01846	5.96354	6.10493	6.39621
6.16644	5.76356	6.60785	5.73672
6.23667	6.18683	6.06732	5.95901
5.93528	5.71795	5.88564	5.88604
5.98514	6.42705	6.61995	6.49013
6.37052	5.62912	5.74625	5.70427
5.74363	6.05809	5.85563	6.46247
5.97826	5.9055	6.3073	6.12827
6.65076	5.7054	6.64119	5.90858
7.28888	6.05724	5.84659	5.99789
6.12532	5.99762	5.76776	5.89096
6.27617	5.97994	6.00347	6.11974
6.7758	6.07417	6.25214	5.51997
6.06174	6.15582	6.26611	5.79792
6.16774	6.16098	5.62546	6.15881
6.6105	6.17931	6.32934	6.10205
5.98072	5.76191	6.25016	5.80423
6.6939	6.18966	5.8092	5.77807
6.29126	6.4573	5.75972	6.1676
7.86956	6.10306	5.75648	5.68789
5.79529	5.97272	5.82397	5.67967
6.43583	5.71597	6.95407	6.1584
7.08918	6.00546	6.20526	6.34509
6.73654	5.73909	6.26072	6.27072
6.09496	5.83964	5.79648	5.82239
6.38396	5.87023	6.56438	6.37115
7.28029	5.82409	6.06134	6.01625
6.18559	6.00475	6.06312	5.74448
6.12378	5.88628	6.06743	5.73227
6.34602	6.34091	5.57482	5.74997
6.1876	6.25699	6.06846	5.786
5.79021	6.42349	6.16589	5.86193
5.80681	5.82079	5.75875	5.89489
6.23787	5.83854	6.05096	5.82201
5.95488	5.76269	6.38081	5.70977
6.1324	6.24522	5.85085	5.86158
6.63593	6.37923	6.14604	5.87848
7.20394	5.91828	5.97738	5.95475
5.92917	6.03656	5.89514	5.88839
6.35881	5.73405	5.94201	6.07016
6.08975	5.78264	5.5292	6.36019
6.42365	6.01306	5.72088	5.76492
6.59286	5.5525	6.23315	6.50185
7.11306	6.10055	6.12481	5.88383
6.38436	6.3097	5.81809	5.84442
6.17537	6.11761	5.99256	5.98688
6.67969	6.15654	5.74666	6.14403
6.03219	5.75752	5.4731	5.79848
5.76833	5.58975	6.42789	6.01108
5.99389	6.13501	5.82158	6.05243
6.02957	5.71894	5.99841	5.72636
6.47173	6.0341	6.32156	6.26656
6.26241	6.07963	5.9502	6.11978
6.17596	5.5245	6.92559	6.10814
6.40869	6.04352	6.20417	5.74437
6.46473	6.47271	6.20974	6.02574
6.02355	6.33207	6.27505	6.02158
5.8225	5.81202	5.74386	6.18861
6.28724	5.77438	6.21157	5.80739
5.67401	5.85475	6.43188	6.0721
6.19001	6.39331	6.70827	6.61471
6.45287	5.80943	6.26153	6.22263
7.17551	6.01267	6.36245	5.87806
6.17408	6.28362	6.16914	5.98545
7.00633	5.79711	5.88527	5.99917
6.21464	6.05178	7.74521	5.5385
6.6199	5.92343	6.26118	5.43529
6.8263	6.04789	6.15872	6.00781
5.88462	6.15073	5.82397	5.68565
5.78812	5.81319	5.79854	5.72223
7.07741	6.22781	6.04023	5.67355
6.69141	5.55286	5.95648	5.83311
5.97383	6.30661	6.63312	5.68791
7.83886	5.89466	5.79193	6.00569
6.20575	5.82174	6.13783	5.58219
6.61275	6.22509	5.93906	5.7538
5.70421	6.26558	5.68027	5.88813
6.84826	5.65086	6.34387	5.85245
5.96214	5.98963	5.83176	5.97448
6.6833	6.02357	7.02754	5.87808
6.40178	5.86812	5.98215	5.84636
6.96412	6.8433	5.6261	6.07689
7.50135	5.76599	5.70966	5.91713
6.90606	5.92888	6.93429	5.84482
5.78953	5.78745	5.96698	5.65924
6.10569	6.03663	6.12668	6.53403
6.79723	5.76604	6.02034	6.08887
6.38689	6.37279	6.07859	5.82868
6.00251	5.87149	5.87305	6.35959
6.9699	6.04932	6.20584	5.81541
6.0076	6.01507	6.56194	5.86577
5.60371	6.03948	6.01781	5.94639
6.17423	6.36718	6.16734	6.26133
5.8266	6.35682	5.81711	6.32616
6.2409	6.00612	5.88434	5.88112
7.28534	5.8667	6.90862	5.65979
6.18772	6.1714	5.77939	5.88444
6.23659	5.69921	6.15163	6.74012
6.33127	5.97821	6.12275	6.02883
7.38154	6.50424	5.87058	6.10787
6.69993	5.7308	6.06429	5.95239
6.37445	6.18135	6.14644	6.16909
6.22597	6.19605	5.89507	6.20221
6.04262	6.00137	6.53303	5.80865
5.95882	6.45575	6.02913	6.09735
6.9206	6.0488	5.90341	5.8653
6.61944	5.65224	6.14667	6.4208
6.28828	5.54288	5.97177	6.16351
6.83241	6.03845	6.38817	6.04932
5.96146	5.53061	7.19569	6.0645
7.04374	5.90044	5.85433	6.01158
7.30101	6.26595	5.66796	5.76934
6.58023	5.74817	6.51008	6.08477
6.60217	6.03812	6.44811	5.88645
5.75303	5.78152	5.80609	6.02443
6.1764	5.77752	5.94875	6.17772
6.00522	6.25597	6.00469	5.92793
6.87537	5.69663	6.04336	5.62978
5.52159	5.81795	6.1499	5.66452
6.16671	5.52839	6.30649	6.00265
6.52961	5.83726	6.67849	6.49868
5.86662	5.8038	7.04331	5.98398
5.85769	6.04338	6.5273	6.50514
5.87485	5.97166	6.32004	5.812
7.65753	6.39621	6.26523	6.21852
6.20723	5.73672	6.46023	6.15287
7.31822	5.95901	7.9105	6.00676
6.11556	5.88604	6.29604	5.84847
6.36938	6.49013	7.73911	6.31062
6.61205	6.15898	6.42149	5.95197
6.75923	6.0688	6.59703	5.91733
6.33406	5.70427	6.12176	6.04162
6.23814	6.46247	5.73283	6.22927
5.59622	6.12827	6.88834	6.03148
6.31733	5.90858	6.2986	6.01127
6.97588	6.18759	6.41226	5.92819
7.55269	5.99789	6.28911	6.37766
5.91062	5.89096	6.02394	6.03499
6.19435	6.11974	6.05619	5.85483
6.07042	5.51997	7.20403	5.75423
5.65475	5.79792	6.97326	6.63504
5.82995	5.23836	6.9647	6.22027
6.74104	6.15881	6.62895	6.55029
6.3459	6.10205	7.83989	6.25576
5.90387	5.80423	7.0902	6.03152
5.8465	5.68235	6.83751	5.93153
5.70115	5.77807	7.52406	6.11514
5.68059	6.1676	7.41778	6.67664
6.85152	5.82745	6.97915	6.20124
6.01453	6.07685	6.13799	5.88327
6.00334	5.5618	6.01767	6.20203
6.20955	5.94163	6.85309	6.10682
6.93278	5.68789	7.27872	6.39402
6.03284	5.67967	6.76969	5.81504
5.69246	6.1584	6.79672	5.65422
7.15729	6.34509	6.56915	5.96595
7.41244	6.27072	6.38793	5.46459
7.02246	5.82239	6.96762	5.77082
7.13332	6.10493	7.07221	6.04693
6.3465	6.60785	7.34635	7.03063
6.05141	6.37115	7.03482	5.94572
6.44252	6.01625	7.30761	6.02086
6.25603	5.74448	7.05492	6.76253
5.85765	5.73227	6.3151	6.5301
5.9152	5.88564	6.39064	6.00433
6.09581	5.74997	6.48569	5.99747
5.9415	5.786	6.6135	6.55464
6.54868	5.86193	6.05562	6.41343
7.15556	6.3073	6.90559	6.26225
5.79022	5.89489	6.1726	6.92859
6.10608	5.82201	6.32246	6.27981
6.65213	5.70977	6.38401	7.70676
5.75991	5.86158	7.16787	6.71487
7.63277	5.87848	6.98679	6.04015
6.98588	5.95475	6.56606	7.51427
5.76142	5.88839	5.92795	6.65143
5.94319	6.07016	7.76821	7.71568
6.45353	6.36019	7.1858	6.37656
6.425	5.84659	6.58408	6.39088
6.55649	5.76492	6.07869	5.90381
6.21777	6.50185	5.79052	6.42843
7.53198	5.88383	6.26306	6.98411
7.38861	5.84442	7.30192	6.98949
6.32429	5.76776	6.90457	7.66667
6.64098	5.98688	6.38401	7.27886
5.78611	6.14403	6.75495	7.0097
6.08038	5.79848	6.227	7.14339
6.081	6.00347	6.3707	6.1331
6.44597	6.01108	6.95461	6.18614
7.0874	6.05243	6.55307	6.13842
6.53401	5.72636	7.2542	6.46779
6.65908	6.26656	5.8532	6.57514
6.41154	6.10814	7.71915	6.93579
6.36979	5.74437	7.1265	7.04224
6.6189	6.02574	6.50863	7.03189
6.71859	6.32934	6.28401	7.06639
6.59159	5.8092	6.30501	7.87404
5.99007	5.75972	6.26252	7.56655
5.82291	5.75648	6.67192	7.09856
5.79098	5.82397	7.63444	6.78499
6.44761	6.02158	6.41046	7.22718
5.72542	6.18861	6.37042	6.94237
	5.79648	6.7713	6.04673
	6.56438	6.15764	6.57852
	5.80739	6.49899	7.17508
	6.06312	6.46272	6.8506
	6.0721	6.74129	6.6489
	5.57482	6.00688	6.86659
	6.61471	5.78453	7.44339
	6.22263	6.41716	7.49557
	5.87806	6.19418	6.27166
	5.98545	6.36578	7.24511
	5.99917	6.06711	7.48048
	5.5385	5.98896	6.9443
	5.43529	6.77124	6.97345
	6.00781	5.81226	6.51401
	5.68565	6.54254	6.39046
	5.72223	5.73116	6.23938
	5.67355	6.79559	6.8541
	5.83311	6.20367	6.42081
	5.68791	5.80335	6.80483
	6.00569	6.94959	6.93271
	5.58219	7.8106	6.43233
	5.97738	5.79582	6.61202
	5.94201	6.57528	6.17549
	5.7538	6.49937	7.34825
	5.88813	6.94664	6.2083
	5.85245	5.8948	6.38191
	5.97448	6.33174	6.7107
	5.87808	6.11282	6.77397
	5.84636	5.89292	5.86222
	5.5292	5.78521	6.57869
	6.07689	6.68347	7.24022
	5.91713	6.3113	6.22094
	5.84482	6.27121	5.99614
	6.23315	6.36874	6.61305
	5.81809	6.08404	6.71293
	5.65924	6.06327	6.78829
	5.99256	5.62942	6.40349
	6.53403	6.7232	6.36926
	6.08887	6.20166	6.55575
	5.74666	6.86699	6.69617
	5.82868	6.11794	7.08856
	6.35959	6.04808	6.9639
	5.82158	5.72211	5.79791
	5.99841	6.13064	6.20538
	6.32156	6.1197	6.81816
	5.81541	6.52842	6.28552
	5.86577	6.22076	6.76406
	5.9502	6.39617	6.46937
	5.94639	6.4546	6.13157
	6.26133	6.13583	6.59231
	6.20417	6.7249	6.3978
	5.74386	6.25634	6.18099
	6.32616	6.08073	6.63258
	5.88112	6.2507	6.99105
	5.65979	6.03522	6.97211
	5.88444	6.22089	6.19934
	6.74012	6.99516	6.3667
	6.02883	7.59772	6.1292
	6.10787	5.82407	5.93244
	6.26153	6.05574	5.92532
	6.36245	6.23346	6.25639
	5.95239	7.3318	5.94459
	6.16914	6.08401	5.91718
	6.16909	7.09099	6.16868
	5.88527	6.4393	5.9091
	6.15872	6.80866	6.19981
	6.20221	6.07097	6.00537
	5.80865	6.27657	6.10114
	6.09735	6.14215	6.71335
	5.8653	6.51183	6.31902
	6.4208	5.88412	5.72626
	6.16351	6.05067	6.20581
	6.04932	7.22622	6.02625
	6.0645	6.01846	5.97809
	6.01158	5.90305	6.92674
	5.76934	6.24659	6.22791
	6.08477	5.57285	6.11799
	5.88645	6.58567	6.11353
	6.02443	6.23667	7.22164
	6.17772	5.58402	6.07458
	6.13783	5.93528	6.20477
	5.92793	5.98514	6.21639
	5.62978	6.37052	6.33578
	5.93906	5.74363	6.39637
	5.66452	6.29088	6.03352
	6.00265	6.37866	6.3472
	6.49868	5.97826	5.96319
	5.98398	6.65076	6.50037
	6.50514	7.28888	7.63652
	5.812	6.12532	6.34847
	5.83176	6.39144	6.07131
	7.02754	5.70532	5.86298
	6.21852	6.14815	6.44578
	5.98215	6.44254	5.88307
	5.6261	6.32784	6.21057
	6.15287	6.27617	6.24025
	6.00676	6.7758	6.30634
	5.84847	6.00301	5.78586
	5.70966	6.03974	6.33558
	6.31062	6.06174	6.16956
	6.12668	6.16774	6.1291
	5.95197	6.66723	6.37591
	5.91733	6.6105	5.83222
	5.87305	6.12843	6.08106
	6.04162	5.98072	6.60343
	6.20584	6.6939	5.7753
	6.22927	6.29126	6.53956
	6.03148	6.0623	6.4021
	6.01127	7.86956	6.70722
	5.92819	6.16097	6.09813
	6.37766	5.79529	6.58122
	6.01781	6.43583	6.16684
	6.03499	7.08918	6.10884
	5.85483	6.73654	5.59518
	5.75423	6.37469	6.14437
	6.63504	6.09496	6.30002
	5.77939	6.38396	7.05433
	6.15163	6.8882	6.13734
	6.22027	5.87025	5.84853
	6.55029	6.06573	6.78448
	6.25576	6.05953	6.42321
	6.03152	6.17987	6.31822
	6.14644	6.02046	6.29311
	5.89507	7.28029	6.33103
	5.93153	6.48371	6.20209
	6.02913	5.96272	5.92851
	6.11514	6.18559	6.28134
	6.67664	5.90859	6.20803
	5.97177	6.76527	6.30685
	6.20124	6.34134	5.66684
	5.88327	6.12378	5.88339
	6.20203	6.34602	5.94457
	5.66796	5.67197	6.59487
	6.10682	6.1876	6.22361
	6.39402	5.95836	6.46735
	6.44811	5.96275	6.45403
	5.81504	5.79021	5.79899
	5.65422	5.80681	5.85575
	5.96595	6.23787	6.21072
	5.46459	5.9808	6.16644
	5.80609	5.95488	5.96917
	5.94875	6.1324	6.29014
	5.77082	6.63593	6.25915
	6.04693	7.20394	6.37433
	7.03063	5.92917	6.07878
	6.00469	6.27954	5.74809
	5.94572	6.05654	5.45446
	6.02086	6.35881	6.02714
	6.30649	6.08975	6.10933
	6.67849	5.63894	6.16522
	6.76253	5.73283	6.75382
	6.5301	5.79018	5.59306
	6.00433	6.4829	6.05141
	5.99747	6.12939	6.68789
	6.55464	6.42365	5.70338
	7.04331	5.97189	6.10834
	6.26523	6.07335	6.16339
	6.41343	7.11306	6.00936
	6.26225	6.38436	6.25075
	6.92859	6.17537	5.84086
	6.27981	6.67969	6.39509
	7.70676	6.20667	6.07997
	6.71487	5.70957	6.82447
	7.9105	6.03219	5.93
	6.29604	5.76833	6.01856
	6.04015	6.31828	6.0488
	7.51427	6.32697	5.86484
	6.65143	5.99389	6.26771
	6.42149	7.10681	6.03521
	7.71568	6.02957	6.36244
	6.37656	5.89275	6.60557
	6.39088	6.06473	6.64276
	5.90381	6.16453	6.01748
	6.12176	6.47173	6.62923
	6.42843	6.09704	6.3971
	6.98411	6.07404	6.26436
	6.98949	6.26241	6.32058
	5.73283	6.17596	6.06677
	7.66667	6.46162	6.4602
	7.27886	6.40869	6.14781
	6.88834	6.23719	6.07285
	6.2986	6.6035	6.23015
	7.0097	6.15233	6.2826
	6.41226	5.82552	6.43925
	6.28911	6.23767	6.44292
	6.02394	6.46473	5.86898
	7.14339	6.02355	6.29859
	7.20403	5.8225	6.40824
	6.1331	6.69801	5.90329
	6.18614	6.72415	7.24221
	6.13842	5.67962	6.30401
	6.46779	6.28724	7.13231
	6.97326	5.67401	6.75958
	6.57514	6.19001	6.22456
	6.93579	6.30494	5.93159
	6.9647	6.45287	5.73229
	7.04224	6.10877	6.07413
	6.62895	7.17551	6.15041
	7.83989	7.00633	6.80186
	7.03189	6.04953	6.11953
	7.06639	6.21464	6.07768
	7.87404	6.6199	6.43665
	7.56655	5.88462	7.15599
	7.09856	5.78812	6.02078
	6.83751	6.37813	6.22815
	6.78499	6.65814	6.03154
	7.22718	6.69141	6.17696
	6.94237	6.74508	5.46618
	6.04673	5.97383	5.77833
	7.52406	7.83886	6.26214
	6.97915	5.9739	5.99792
	6.57852	6.20575	5.97516
	6.01767	6.53797	5.9925
	6.85309	6.00624	5.74361
	7.27872	7.11391	6.23187
	7.17508	6.61275	5.90534
	6.38793	6.7658	5.83137
	6.8506	6.23029	5.96466
	6.6489	6.43631	7.33791
	6.86659	6.16001	6.33066
	7.44339	5.96522	6.23822
	7.49557	6.2448	5.93779
	6.27166	6.71777	6.82207
	7.24511	6.84826	6.15078
	7.48048	5.96214	5.57844
	6.9443	6.6833	6.07481
	6.97345	6.40178	6.59286
	7.05492	6.91482	6.09426
	6.51401	5.67531	6.26028
	6.39046	6.96412	6.34692
	6.3151	6.36489	5.89883
	6.23938	7.50135	5.66428
	6.8541	6.90606	6.02186
	6.42081	5.78953	6.28552
	6.80483	6.10569	6.60721
	6.93271	6.03468	6.81846
	6.43233	6.38689	6.94519
	6.61202	6.48436	6.44449
	6.17549	6.9699	6.45363
	7.34825	6.0076	6.5658
	6.6135	5.60371	6.02018
	6.2083	5.98586	5.88985
	6.38191	5.87301	5.9348
	6.1726	6.17423	6.88388
	6.32246	5.69842	6.19736
	6.7107	5.8266	5.86261
	6.77397	5.97393	6.06313
	5.86222	6.2409	5.83617
	6.57869	7.28534	6.29146
	7.24022	5.75131	6.25765
	6.22094	6.5455	6.41578
	5.99614	6.18772	6.40355
	6.98679	6.23659	5.90974
	6.61305	6.06897	6.61536
	6.56606	6.25948	6.13082
	5.92795	6.41853	6.21584
	6.71293	6.33127	6.10721
	6.78829	6.12468	6.12373
	6.40349	6.21992	5.9738
	6.36926	7.38154	5.46527
	6.55575	7.10929	6.13782
	6.58408	7.31833	5.99152
	5.79052	5.84604	6.23664
	6.69617	6.56178	7.36899
	7.08856	7.57783	6.22958
	6.9639	6.80081	6.33013
	6.26306	6.61666	6.79306
	5.79791	6.69993	6.42005
	6.20538	6.62322	5.96933
	6.90457	6.96325	6.17408
	6.81816	6.37445	6.87126
	6.38401	5.53507	6.55306
	6.75495	6.22597	6.46408
	6.227	6.04262	6.45527
	6.28552	5.95882	6.34625
	6.3707	6.9206	6.85232
	6.76406	6.37171	6.8263
	6.95461	6.38277	6.01741
	6.55307	6.28828	6.3939
	5.8532	6.46466	6.14971
	6.46937	6.64419	6.92154
	6.13157	6.83241	7.07741
	7.71915	5.96146	5.962
	7.1265	6.30732	6.40605
	6.59231	5.96471	6.37993
	6.3978	7.04374	7.0141
	6.28401	6.60411	5.74692
	6.18099	5.90757	6.1761
	6.63258	6.83521	6.20967
	6.26252	7.30101	6.24779
	6.99105	6.58023	6.80287
	6.97211	6.61016	6.31006
	6.19934	5.84248	6.25101
	6.37042	6.60217	5.93225
	6.3667	6.08231	6.32396
	6.7713	6.1764	6.48528
	6.1292	5.93891	6.03608
	6.49899	6.00522	6.18658
	5.93244	6.87537	6.88743
	5.92532	5.52159	6.56883
	5.78453	6.16671	6.37813
	6.25639	5.92847	5.70421
	5.94459	6.08787	6.40063
	6.41716	6.48624	6.23972
	5.91718	5.86883	6.11959
	6.19418	6.39023	6.09716
	6.16868	5.95163	6.74173
	5.9091	5.86662	6.10483
	6.19981	7.65753	5.81569
	6.00537	6.20723	5.9791
	6.06711	7.31822	6.1888
	6.10114	6.11556	6.50284
	6.71335	6.36938	6.61292
	6.31902	6.61205	5.74929
	5.72626	6.06631	6.79723
	6.20581	5.95728	7.05924
	6.02625	6.75923	5.82133
	5.97809	6.33406	6.00251
	6.92674	5.99876	6.0159
	6.79559	6.68768	5.93199
	6.22791	6.23814	7.33902
	6.11799	6.97087	5.94025
	6.20367	6.61396	6.24493
	5.80335	5.59622	6.11134
	6.11353	6.2785	6.50322
	5.79582	5.69737	6.04133
	6.57528	6.31733	6.45198
	7.22164	6.97588	6.17807
	6.07458	7.55269	6.19381
	6.20477	6.08115	6.57554
	6.49937	5.91062	6.0915
	6.21639	6.30365	6.05441
	6.33578	6.19435	6.18371
	6.94664	6.31868	6.03632
	6.39637	6.09685	5.68461
	5.8948	5.76296	5.87524
	6.03352	6.07042	6.5863
	6.3472	5.65475	5.66751
	5.96319	5.82995	5.9112
	6.33174	6.74104	6.25131
	6.11282	6.3459	6.44853
	5.89292	6.08456	6.35043
	6.50037	5.90387	6.24535
	5.78521	5.8465	6.67647
	7.63652	6.19698	6.47328
	6.68347	5.70115	6.18077
	6.34847	5.68059	6.7208
	6.07131	5.67835	5.94376
	5.86298	6.85152	6.25843
	6.44578	6.01453	5.97724
	6.3113	6.00334	6.48632
	5.88307	6.20955	6.06849
	6.21057	6.93278	6.92418
	6.24025	6.03284	7.01905
	6.27121	5.61905	6.37294
	6.30634	5.69246	6.93891
	5.78586	6.48929	5.85951
	6.33558	6.77802	6.40545
	6.16956	7.15729	7.10963
	6.1291	6.39005	7.12855
	6.37591	7.41244	6.48667
	5.83222	7.13332	6.80505
	6.08106	6.3465	6.20798
	5.62942	6.05141	6.68518
	6.7232	6.44746	6.36835
	6.60343	5.6072	6.2784
	5.7753	6.44252	6.01397
	5.72211	6.25603	6.41225
	6.53956	5.91325	6.60028
	6.4021	5.85765	5.84879
	6.70722	5.9152	6.07389
	6.09813	6.33642	6.63974
	6.22076	6.36531	6.61944
	6.58122	6.09581	5.94124
	6.16684	6.16118	6.18013
	6.10884	5.9415	7.05545
	5.59518	6.54868	6.83315
	6.25634	7.15556	5.74602
	6.2507	5.79022	6.73083
	6.14437	7.07861	6.03039
	6.30002	6.10608	6.07416
	7.05433	6.65213	6.32515
	6.13734	6.06165	6.0463
	5.82407	6.7653	6.55009
	5.84853	6.18743	5.52766
	6.23346	6.09965	6.37135
	7.3318	5.75991	6.0188
	6.78448	6.01292	6.028
	6.42321	6.45858	6.13791
	6.31822	7.63277	6.68227
	6.29311	6.98588	6.01516
	6.33103	6.64731	6.30215
	6.20209	6.44612	7.63568
	5.92851	6.01952	5.96887
	6.28134	6.46203	5.75303
	6.20803	5.76142	6.1589
	6.30685	6.07199	6.15497
	5.66684	6.69151	5.82677
	7.09099	5.94319	6.2904
	5.88339	6.45353	6.34262
	6.80866	6.01176	6.41907
	6.07097	5.86615	6.05674
	6.27657	6.425	6.53226
	5.94457	6.40936	6.46234
	6.59487	6.51356	6.83541
	5.88412	6.55649	6.49073
	6.22361	6.21777	5.98736
	6.05067	7.53198	6.52961
	7.22622	7.38861	6.27923
	6.46735	6.32429	6.08133
	6.45403	6.85994	6.71463
	5.79899	6.51295	6.41125
	5.85575	6.19092	6.21771
	5.90305	6.51193	6.6076
	6.21072	6.58067	5.85769
	5.96917	6.64098	6.01562
	6.29014	6.08585	5.68119
	6.24659	6.38842	5.87485
	6.25915	6.60948	6.0111
	5.57285	6.08038	6.67171
	6.58567	6.081	5.89395
	6.37433	6.44597	6.16347
	5.58402	6.18287	6.35623
	6.07878	7.0874	6.0689
	5.74809	6.24192	6.24529
	5.45446	6.20514	5.88489
	6.02714	6.7718	5.9604
	6.10933	6.03306	5.8691
	6.16522	5.96484	5.98204
	6.29088	6.53401	7.9569
	6.75382	6.65908	5.82911
	6.37866	6.41154	6.30235
	5.59306	5.62111	6.10774
	6.05141	6.36979	6.58756
	6.68789	6.6189	6.38386
	5.70338	6.56168	6.26867
	6.39144	6.16452	5.98133
	5.70532	5.83781	5.84832
	6.10834	6.71859	6.84794
	6.16339	6.59159	6.00876
	6.14815	5.99007	6.75545
	6.00936	5.82291	6.41652
	6.44254	6.44761	5.6933
	6.25075	6.80521	6.87263
	6.32784	6.30696	6.44083
	5.84086	5.6775	6.38664
	6.39509	5.53026	6.56827
	6.07997	5.72542	5.54053
	6.82447	6.02202	6.26977
	5.93	6.10534	6.07945
	6.00301		5.77355
	6.03974		6.25325
	6.01856		5.80229
	6.0488		5.94636
	5.86484		5.77036
	6.66723		5.8594
	6.26771		6.00338
	6.03521		5.93393
	6.12843		6.30391
	6.36244		5.80183
	6.60557		5.67241
	6.64276		6.04649
	6.01748		5.73682
	6.0623		5.99614
	6.62923		5.90383
	6.3971		6.2887
	6.16097		6.50587
	6.26436		7.02246
	6.32058		6.44137
	6.06677		6.34835
	6.4602		5.77202
	6.14781		6.36483
	6.37469		6.21751
	6.07285		5.84445
	6.23015		5.68306
	6.2826		6.20264
	6.43925		6.13096
	6.44292		5.67882
	6.8882		5.8179
	5.86898		6.45761
	5.87025		6.35911
	6.06573		5.69336
	6.05953		6.49936
	6.17987		6.41201
	6.29859		6.25012
	6.40824		6.86653
	5.90329		6.77519
	7.24221		5.97185
	6.30401		6.54135
	6.02046		6.3384
	7.13231		5.90959
	6.75958		6.17807
	6.22456		6.10094
	5.93159		6.72907
	6.48371		5.83839
	5.96272		5.88434
	5.90859		6.05726
	5.73229		6.03873
	6.07413		6.17488
	6.76527		6.13487
	6.34134		6.47896
	6.15041		5.9527
	5.67197		5.98542
	6.80186		6.46317
	5.95836		6.18269
	5.96275		6.2639
	6.11953		6.20715
	6.07768		6.54415
	5.9808		6.27299
	6.43665		6.55208
	7.15599		6.26227
	6.02078		6.63389
	6.22815		6.37995
	6.27954		6.00489
	6.03154		5.88922
	6.17696		6.28644
	6.05654		6.07325
	5.46618		6.00605
	5.77833		6.6962
	6.26214		6.30081
	5.99792		6.06718
	5.97516		5.98764
	5.9925		5.98824
	5.74361		6.04484
	5.63894		6.4142
	6.23187		5.99886
	5.90534		5.78611
	5.83137		6.46992
	5.73283		5.99462
	5.79018		6.35321
	5.96466		5.80326
	6.4829		6.34354
	7.33791		6.28145
	6.33066		6.09401
	6.12939		5.93702
	6.23822		5.99041
	5.93779		6.07161
	6.82207		6.41145
	5.97189		5.86963
	6.15078		5.92517
	5.57844		6.14901
	6.07335		6.53812
	6.07481		5.99294
	6.09426		6.37902
	6.26028		6.45273
	6.20667		6.37289
	6.34692		6.7646
	5.70957		5.69011
	5.89883		6.37898
	5.66428		5.79098
	6.02186		5.76618
	6.31828		6.53295
	6.32697		6.33498
	6.28552		6.42859
	7.10681		5.8336
	5.89275		5.72789
	6.06473		5.97348
	6.60721		5.68286
	6.16453		5.72622
	6.81846		5.75303
	6.94519		5.972
	6.09704		5.72509
	6.07404		5.8887
	6.44449		5.57684
	6.45363
	6.5658
	6.46162
	6.23719
	6.6035
	6.02018
	5.88985
	5.9348
	6.15233
	6.88388
	6.19736
	5.86261
	5.82552
	6.06313
	6.23767
	5.83617
	6.29146
	6.25765
	6.41578
	6.40355
	5.90974
	6.61536
	6.13082
	6.69801
	6.21584
	6.10721
	6.72415
	6.12373
	5.9738
	5.46527
	6.13782
	5.67962
	5.99152
	6.23664
	7.36899
	6.22958
	6.30494
	6.33013
	6.10877
	6.79306
	6.42005
	5.96933
	6.87126
	6.04953
	6.55306
	6.46408
	6.45527
	6.34625
	6.85232
	6.01741
	6.3939
	6.14971
	6.92154
	6.37813
	6.65814
	5.962
	6.74508
	6.40605
	6.37993
	7.0141
	5.9739
	5.74692
	6.1761
	6.20967
	6.24779
	6.53797
	6.00624
	7.11391
	6.80287
	6.7658
	6.31006
	6.25101
	5.93225
	6.32396
	6.23029
	6.43631
	6.48528
	6.03608
	6.16001
	6.18658
	6.88743
	6.56883
	6.37813
	6.40063
	6.23972
	6.11959
	6.09716
	5.96522
	6.2448
	6.71777
	6.74173
	6.91482
	6.10483
	5.67531
	6.36489
	5.81569
	5.9791
	6.1888
	6.50284
	6.61292
	5.74929
	6.03468
	7.05924
	5.82133
	6.48436
	6.0159
	5.93199
	7.33902
	5.94025
	6.24493
	6.11134
	6.50322
	6.04133
	5.98586
	5.87301
	6.45198
	6.17807
	6.19381
	6.57554
	6.0915
	6.05441
	6.18371
	5.69842
	5.97393
	6.03632
	5.68461
	5.87524
	6.5863
	5.66751
	5.9112
	6.25131
	6.44853
	5.75131
	6.35043
	6.24535
	6.5455
	6.06897
	6.67647
	6.47328
	6.18077
	6.7208
	5.94376
	6.25843
	6.25948
	6.41853
	6.12468
	6.21992
	5.97724
	6.48632
	7.10929
	6.06849
	7.31833
	6.92418
	5.84604
	6.56178
	7.01905
	6.37294
	6.93891
	5.85951
	6.40545
	7.57783
	7.10963
	7.12855
	6.80081
	6.48667
	6.61666
	6.80505
	6.20798
	6.68518
	6.36835
	6.62322
	6.2784
	6.01397
	6.41225
	6.60028
	6.96325
	5.53507
	5.84879
	6.07389
	6.63974
	5.94124
	6.18013
	7.05545
	6.83315
	6.37171
	5.74602
	6.38277
	6.73083
	6.46466
	6.64419
	6.03039
	6.30732
	6.07416
	6.32515
	6.0463
	5.96471
	6.55009
	5.52766
	6.37135
	6.0188
	6.028
	6.13791
	6.60411
	6.68227
	5.90757
	6.83521
	6.61016
	6.01516
	6.30215
	7.63568
	5.84248
	5.96887
	6.08231
	6.1589
	6.15497
	5.93891
	5.82677
	6.2904
	6.34262
	6.41907
	6.05674
	6.53226
	6.46234
	6.83541
	6.49073
	5.92847
	5.98736
	6.08787
	6.48624
	6.27923
	6.08133
	5.86883
	6.39023
	6.71463
	6.41125
	6.21771
	6.6076
	5.95163
	6.01562
	5.68119
	6.0111
	6.67171
	5.89395
	6.16347
	6.35623
	6.0689
	6.24529
	5.88489
	5.9604
	5.8691
	5.98204
	6.06631
	5.95728
	7.9569
	5.82911
	6.30235
	6.10774
	6.58756
	6.38386
	6.26867
	5.99876
	5.98133
	6.68768
	5.84832
	6.84794
	6.97087
	6.61396
	6.00876
	6.75545
	6.2785
	5.69737
	6.41652
	5.6933
	6.87263
	6.08115
	6.44083
	6.30365
	6.38664
	6.31868
	6.56827
	5.54053
	6.09685
	5.76296
	6.26977
	6.07945
	5.77355
	6.25325
	5.80229
	5.94636
	6.08456
	5.77036
	5.8594
	6.19698
	6.00338
	5.67835
	5.93393
	6.30391
	5.80183
	5.67241
	5.61905
	6.04649
	5.73682
	5.99614
	5.90383
	6.48929
	6.77802
	6.2887
	6.39005
	6.50587
	6.44137
	6.34835
	6.44746
	5.6072
	5.77202
	6.36483
	6.21751
	5.91325
	5.84445
	5.68306
	6.20264
	6.33642
	6.36531
	6.13096
	5.67882
	6.16118
	5.8179
	6.45761
	6.35911
	5.69336
	7.07861
	6.49936
	6.41201
	6.25012
	6.86653
	6.06165
	6.77519
	6.7653
	5.97185
	6.54135
	6.3384
	5.90959
	6.18743
	6.17807
	6.09965
	6.10094
	6.72907
	5.83839
	5.88434
	6.01292
	6.45858
	6.05726
	6.64731
	6.03873
	6.17488
	6.13487
	6.47896
	6.44612
	6.01952
	5.9527
	6.46203
	6.07199
	5.98542
	6.69151
	6.46317
	6.18269
	6.2639
	6.20715
	6.01176
	5.86615
	6.40936
	6.51356
	6.54415
	6.27299
	6.55208
	6.26227
	6.63389
	6.37995
	6.00489
	5.88922
	6.85994
	6.28644
	6.07325
	6.51295
	6.19092
	6.00605
	6.51193
	6.58067
	6.6962
	6.30081
	6.08585
	6.06718
	6.38842
	5.98764
	5.98824
	6.04484
	6.4142
	6.60948
	5.99886
	6.46992
	6.18287
	5.99462
	6.35321
	5.80326
	6.34354
	6.28145
	6.24192
	6.20514
	6.09401
	5.93702
	5.99041
	6.07161
	6.41145
	5.86963
	6.7718
	5.92517
	6.14901
	6.53812
	6.03306
	5.99294
	5.96484
	6.37902
	6.45273
	5.62111
	6.37289
	6.56168
	6.16452
	6.7646
	5.83781
	5.69011
	6.37898
	5.76618
	6.53295
	6.33498
	6.42859
	5.8336
	6.80521
	6.30696
	5.72789
	5.6775
	5.97348
	5.53026
	5.68286
	5.72622
	5.75303
	5.972
	5.72509
	6.02202
	5.8887
	5.57684
	6.10534

## Sheet: Figure 7E
Figure 7E
Basal-like	HER2 enriched	LumA	LumB	Normal-like
0.6905	-0.190625	0.222125	-0.041625	-0.501125
-0.104875	-0.151125	0.021	-0.227375	0.038143
0.177625	-1.721	-0.260125	0.09725	-0.49925
0.819429	0.468625	0.425625	-0.13675	0.095
0.18525	0.643857	-0.054875	-1.02186	0.274
0.378375	-1.20513	-0.857625	-0.44425	-0.299167
-0.130125	-1.19112	-0.14125	-0.7415	0.26875
-0.373875	0.046714	-0.068125	-1.925	-0.53525
0.616	-0.258125	-0.750375	-0.936375
-0.155875	-0.49725	-0.92275	-0.15525
0.166875	-0.233286	-0.02575	-0.762625
0.398	-0.778625	-0.77	-0.626
-0.007125	-1.19457	-0.07725	0.020571
1.17362	-0.143875	-1.04475	-1.23857
0.008857	-1.28487	-0.368857	-1.17775
0.451875	-0.182	-0.380625	-0.381625
0.365125	-0.736	-0.122	0.066875
0.926375	-2.02143	0.385143	-2.131
-0.338375	-1.3395	-0.093625	0.157625
-0.591875	-0.457375	-0.48075	0.43025
0.0195	0.088	-1.05438	-0.758571
-0.221625	-1.30157	0.025625	-1.05688
0.909625	-0.591857	-0.702143	-0.231375
0.525429	-0.292875	-0.716714	-0.756429
0.677625	-0.384875	-0.762375	-1.82525
0.547286	-1.217	-0.42725	-0.4205
0.9915	-0.334571	0.00825	-1.10471
-0.370875	-0.1075	-0.227375	-0.15475
0.555125	-0.267857	-0.723125	-1.04313
0.251875	-0.691714	-0.909	-0.36375
0.5325	-0.4695	-0.485375	-0.174375
0.1185	-0.159429	-0.227	-0.227375
0.524625	-0.416375	0.064	-0.52975
0.625375	-0.0075	-0.343	-0.461125
0.377143	-0.635286	-0.17525	-0.367375
0.282714	0.507	0.214	-0.3585
0.408	-0.62	-0.425	-0.473429
-0.3575	-0.176375	-0.931125	0.085143
-0.665875	-0.610857	-0.9285	0.452625
0.35125	-0.375375	-0.284	-0.112375
-0.783714	-1.22487	0.06025	-0.573857
-0.408	-0.478	-0.01725	-0.434375
-0.19675	-0.091875	-0.098625	-0.463375
-0.24625	-1.04913	-0.61875	-0.588875
0.211875	0.529875	-0.550143	-0.16325
0.258857	0.01475	-0.0635	-0.729429
0.667125	-1.17725	0.106875	-0.511
0.920625	-0.75775	-0.592	-0.094429
0.604875	-0.918875	-0.362625	-1.09225
-0.39325	-1.08875	-0.205625	-0.084625
0.17125	-1.35157	-0.588	-0.291625
-0.4365	-0.364429	-0.201857	-0.516714
0.598375	-0.247375	-0.0625	-0.558571
-0.236875		-1.48933	-1.438
0.920125		-0.724375	0.417714
0.83225		0.086857	0.032143
0.3		-0.63225	-0.141571
-0.5155		-0.282125	-1.19562
0.1685		-0.295375	-0.53225
1.04462		-1.10563	-0.963
0.973875		-0.190875	-0.3475
-0.318875		-1.69413	-0.203
0.833375		-0.649625	-2.08286
0.45775		-0.430714	0.076
0.9705		-0.868857	-0.346
-0.378714		-1.14025	-0.4615
-0.552		-0.113143	-0.508857
0.61425		-0.529125	-0.336125
-1.16338		-0.9415	-0.547714
0.155625		-1.38888	-0.154857
-0.43825		-0.43375	-0.104571
0.495875		-0.177125	-0.791625
0.028571		-0.54775	-0.207375
0.372125		-0.735875	-2.04562
-0.719375		-0.132875	0.243429
0.284625		-0.54375	-0.399375
0.05075		-0.292714	0.19275
0.590125		0.00275	-0.058571
1.04425		-0.845625	-0.846714
-0.760125		-0.178429	-1.35312
0.078375		-0.133125	-2.035
		-0.340143	-0.03025
		-0.60425	-1.065
		-0.341429	-0.225125
		-1.42943	-1.18225
		-0.274125	0.390571
		-0.63725	-0.532857
		-0.7695	-0.27475
		-0.153125	-0.59075
		-0.572375	0.3385
		-1.00812	-1.58443
		-1.53925	-1.01857
		-0.121625	-0.210625
		-0.769375	-0.51775
		0.157	-1.15925
		-0.7175	-0.681
		-1.20988	-0.686714
		-0.128143	0.047125
		-1.1325	-0.95
		-0.456	-1.10475
		-0.758125	-0.399625
		-0.290375	-0.37175
		-0.02425	-0.0655
		-0.806143	-0.273429
		-0.292571	-0.08875
		0.1045	-1.65688
		-0.574	-0.29225
		-0.597143	0.03775
		-0.288875	-2.65125
		-0.151143	-0.62225
		-0.419
		-0.155
		0.544875
		0.158125
		-0.54275
		-0.28475
		-0.153125
		-0.20575
		0.036625
		-0.507625
		0.04175
		-0.329857
		-0.81125
		-0.696429
		-1.135
		-0.4575
		-0.371714
		-0.267571
		-0.797125
		-0.721
		-0.299375
		-1.233
		0.0565
		-0.939125
		-0.654
		-0.103143
		-0.119286
		-0.214625
		-0.385857
		-0.978375
		-0.098714
		-0.993125
		0.170625
		-0.453
		-1.05075
		-0.436143
		-0.456
		-0.28475
		-0.44825
		-0.01575
		-0.5375
		-0.704571
		-0.18325
		-0.6775
		-1.00887
		-1.06429
		-0.328625
		-0.475125
		-0.333714
		-0.438
		-0.435125
		-0.572375
		0.147714
		-0.58025
		-0.394
		-0.296571
		0.11125
		-0.377625
		-0.458
		-1.728
		-0.530714
		-0.692125
		-0.59675
		0.0305
		-0.40675
		-0.020875
		-0.53125
		-0.8405
		-0.3215
		-0.693625
		-0.296
		-0.266
		-0.1425
		-0.459625
		-0.61525
		-0.215375
		-0.0495
		-0.499
		-0.348875
		-0.31325
		-0.98875
		-1.575
		-1.10614
		-1.3395
		-0.221
		-0.846875
		-0.375125
		-0.385125
		-0.514
		-0.719429
		-0.320625
		-0.684375
		-0.709125
		-0.899
		-0.747625
		-0.425625
		-0.297875
		-0.205

## Sheet: Figure 7F
Figure 7F
Basal	HER2	LumA	LumB	Claudin-low	Normal
5.4507	5.57482	5.98392	5.50816	5.50816	6.39057
6.36082	5.76511	6.00822	5.65753	5.65753	5.89438
6.22699	6.18564	5.92873	6.10019	6.10019	5.828
7.04589	6.05995	5.84689	5.88482	5.88482	6.37794
7.33723	5.79111	6.50081	5.59558	5.59558	6.01367
6.11697	5.63471	6.01689	6.13307	6.13307	5.81954
6.94426	5.68989	5.82722	5.86554	5.86554	6.14521
6.03381	5.88351	5.77738	5.74884	5.74884	6.22791
6.14164	5.98187	6.00167	5.96461	5.96461	5.87725
6.16987	6.12678	6.29845	5.5799	5.5799	5.87502
5.56142	5.90854	5.3807	6.16829	6.16829	5.98789
6.00616	5.52845	5.88521	5.81672	5.81672	5.72366
6.63409	5.83894	5.96535	5.82304	5.82304	6.34893
6.10559	5.95004	5.73106	5.64893	5.64893	5.45742
6.33292	6.09879	5.70736	5.79464	5.79464	6.78249
7.44888	5.52858	5.63771	5.64533	5.64533	5.96522
5.75788	5.74945	6.38549	6.15817	6.15817	6.10886
5.74313	5.84244	5.93752	5.57021	5.57021	6.37788
5.9392	5.78529	6.27108	5.83798	5.83798	6.46154
6.55964	5.76445	6.2114	5.58758	5.58758	6.15397
6.4573	6.33127	5.74723	5.83286	5.83286	5.85308
5.95199	6.78884	5.90899	5.68154	5.68154	6.08727
6.25699	5.75988	6.41812	6.15144	6.15144	6.01445
6.10522	6.04171	6.2319	6.28861	6.28861	6.14405
6.29874	5.80609	6.03056	5.93623	5.93623	6.18966
5.78268	6.08067	5.90022	5.78084	5.78084	6.00546
6.71412	6.10598	6.06073	6.12697	6.12697	6.34091
6.08076	5.62688	5.93518	6.22465	6.22465	6.42349
6.17802	6.16098	5.98097	6.09542	6.09542	5.73405
6.97596	5.89052	5.86183	5.99459	5.99459	6.3097
6.13618	5.72532	5.76353	5.76323	5.76323	6.07963
6.51006	5.81202	6.10937	5.69575	5.69575	6.04352
5.82745	6.25786	5.99663	6.1113	6.1113	6.33207
5.99725	5.80208	6.02357	5.9969	5.9969	6.22781
6.61995	5.81795	6.10665	6.03511	6.03511	6.25263
6.64119	5.77099	5.84476	5.61791	5.61791	5.92888
6.25214	5.45493	5.75178	5.71826	5.71826	5.8774
6.25016	5.91893	5.77613	5.69125	5.69125	5.97821
5.82397	5.62523	5.94699	5.92214	5.92214	6.18135
6.20526	6.24892	5.84737	5.63522	5.63522	6.45575
6.16589	6.06732	5.93111	5.94264	5.94264	5.90044
5.75875	5.88383	5.98273	5.71314	5.71314	6.26595
5.4731	5.62546	5.9056	5.91803	5.91803	5.83726
6.92559	6.95407	5.69451	6.30053	6.30053	7.01403
6.20974	6.05096	5.68121	5.86796	5.86796	5.97166
6.27505	6.38081	5.81485	5.77475	5.77475	5.73672
6.43188	5.85085	5.75711	6.43796	6.43796	6.46247
7.74521	5.94201	5.58607	6.57918	6.57918	6.37115
6.26118	6.42789	6.23955	6.18416	6.18416	5.74625
6.15872	6.32156	5.47872	6.28235	6.28235	6.05243
5.82397	5.88527	5.63978	5.92701	5.92701	6.61471
5.79854	5.68027	5.74323	6.34465	6.34465	5.88444
5.95648	6.34387	5.63416	6.46952	6.46952	6.02443
5.79193	5.96698	5.79677	6.24143	6.24143	6.20584
7.02754	6.56194	6.33481	5.92743	5.92743	6.01781
6.07859	5.75423	6.105	5.91749	5.91749	5.89507
6.16734	5.81711	5.92713	5.53161	5.53161	6.02913
5.87058	5.88434	5.83153	6.14885	6.14885	6.27981
6.06429	6.15163	6.05291	5.7599	5.7599	6.8506
5.85433	6.12275	5.96311	6.40627	6.40627	7.44339
6.46023	6.53303	5.7803	6.36481	6.36481	7.49557
6.59703	5.93153	5.6291	6.236	6.236	6.39046
6.41226	5.90341	5.53461	5.8492	5.8492	7.34825
6.05619	5.97177	5.68583	6.23834	6.23834	6.71293
7.0902	6.38817	6.01267	5.88987	5.88987	6.55307
7.41778	6.04336	6.02327	5.76318	5.76318	6.26252
7.07221	6.1499	5.64821	6.5558	6.5558	6.97211
7.34635	6.76253	5.73655	5.70922	5.70922	6.25639
7.30761	6.55464	6.46293	6.0641	6.0641	6.19418
6.97345	6.5273	5.98334	5.53852	5.53852	5.9091
6.48569	6.32004	5.88457	5.70752	5.70752	6.92674
6.05562	6.92859	6.09823	6.06222	6.06222	6.79559
7.76821	7.70676	6.05144	5.74434	5.74434	7.22164
7.1858	7.9105	6.2463	6.20047	6.20047	6.39637
7.30192	6.29604	6.70267	5.77766	5.77766	6.06327
6.95461	7.51427	6.05694	5.84908	5.84908	5.72211
6.50863	7.73911	5.88833	6.05634	6.05634	6.4021
6.67192	7.71568	5.92745	5.66908	5.66908	7.09099
7.63444	6.37656	5.95829	6.7757	6.7757	6.16644
6.41046	6.12176	5.70481	5.97765	5.97765	5.74363
6.74129	6.98411	5.46997	5.99742	5.99742	6.16339
5.98896	7.66667	5.68546	6.15563	6.15563	6.00301
6.77124	6.28911	5.35736	6.18683	6.18683	6.03974
6.54254	6.1331	6.02257	5.62912	5.62912	7.86956
6.94959	6.13842	5.79613	5.9055	5.9055	6.26436
7.8106	6.46779	5.96793	5.7054	5.7054	6.43583
6.94664	6.97326	5.70416	6.15582	6.15582	7.08918
6.86699	6.9647	6.41377	5.71597	5.71597	6.06677
6.11794	7.83989	6.17593	6.24522	6.24522	6.14781
6.52842	7.56655	5.88063	5.78264	5.78264	6.07285
6.4546	7.22718	5.89328	6.11761	6.11761	6.44292
6.22089	7.52406	5.70088	5.58975	5.58975	6.05953
7.59772	6.13799	6.22452	5.5245	5.5245	6.80186
6.08401	6.85309	5.96344	6.47271	6.47271	6.27954
5.98514	7.27872	5.83755	6.01267	6.01267	7.33791
6.37052	6.76969	6.1458	6.28362	6.28362	6.33066
7.28888	6.79672	6.43606	6.15073	6.15073	6.23822
6.7758	6.56915	5.99721	5.81319	5.81319	6.34692
6.06174	6.96762	5.93245	5.55286	5.55286	7.10681
6.16774	7.24511	5.74953	5.82174	5.82174	6.45363
5.98072	7.05492	5.99543	6.22509	6.22509	6.40869
6.6939	6.39064	5.85414	5.98963	5.98963	5.88985
6.29126	6.32246	6.6382	6.02357	6.02357	6.88388
6.38396	6.38401	5.79146	5.86812	5.86812	7.07741
6.02046	7.16787	5.80148	6.8433	6.8433	6.10483
7.28029	6.07869	6.37148	5.78745	5.78745	6.18077
6.18559	6.15764	6.07301	6.37279	6.37279	6.12468
6.76527	6.1292	5.76356	6.01507	6.01507	6.48632
6.12378	6.46272	5.71795	6.00612	6.00612	6.37294
6.34602	6.36578	6.42705	6.1714	6.1714	7.57783
6.23787	5.81226	6.05809	5.69921	5.69921	6.80081
5.95488	5.73116	6.05724	6.00137	6.00137	6.36835
6.63593	7.63652	6.07417	6.0488	6.0488	5.84879
7.20394	6.20166	6.17931	5.53061	5.53061	6.9206
5.92917	6.04808	5.76191	5.77752	5.77752	6.38277
6.35881	6.13583	6.10306	5.95901	5.95901	6.46466
6.59286	6.7249	5.97272	6.49013	6.49013	6.03039
7.11306	6.03522	5.73909	6.15898	6.15898	6.30732
6.17537	6.05574	5.83964	5.70427	5.70427	6.32515
6.67969	6.4393	5.87023	6.11974	6.11974	6.13791
6.47173	6.51183	5.82409	5.23836	5.23836	6.52961
6.26241	7.22622	6.00475	6.15881	6.15881	6.08133
6.23767	6.01846	5.88628	5.80423	5.80423	6.39023
6.02355	5.97826	5.82079	5.68235	5.68235	5.68119
6.10877	6.12532	5.83854	5.77807	5.77807	6.67171
7.17551	6.32784	5.76269	6.1676	6.1676	6.35623
6.17408	6.6105	6.37923	5.5618	5.5618	6.24529
7.00633	5.79529	6.03656	5.94163	5.94163	6.75545
6.8263	6.09496	5.5525	5.68789	5.68789	5.54053
6.69141	6.8882	6.10055	5.82239	5.82239	6.3465
5.97383	6.1876	5.75752	6.10493	6.10493	6.34835
7.83886	6.1324	5.71894	6.60785	6.60785	5.6072
7.0141	6.08975	6.0341	5.786	5.786	6.33642
7.11391	6.4829	5.77438	5.86193	5.86193	6.35911
6.40063	6.03219	5.85475	5.82201	5.82201	6.13487
6.84826	5.66428	6.39331	5.70977	5.70977	6.64098
6.6833	5.76833	5.80943	5.87848	5.87848	6.20514
6.74173	6.02957	5.79711	5.95475	5.95475	6.09401
7.50135	6.81846	5.92343	6.36019	6.36019	5.83781
6.10569	6.15233	6.04789	5.84442	5.84442	5.68286
6.79723	6.46473	6.30661	6.00347	6.00347
7.05924	5.67401	5.89466	6.01108	6.01108
6.38689	6.19001	6.26558	5.75972	5.75972
6.9699	6.45287	5.65086	5.79648	5.79648
5.8266	6.6199	5.76599	5.80739	5.80739
7.28534	5.88462	6.03663	6.22263	6.22263
6.23659	6.61275	5.76604	5.98545	5.98545
7.38154	6.16001	5.87149	5.5385	5.5385
6.04262	5.70421	6.04932	5.43529	5.43529
6.61944	6.96412	6.03948	5.68565	5.68565
6.83241	5.78953	6.36718	6.00569	6.00569
6.0188	5.98586	5.8667	5.58219	5.58219
6.60217	6.17423	5.7308	5.84636	5.84636
6.08231	7.31833	6.19605	5.5292	5.5292
6.00522	6.68518	5.65224	6.53403	6.53403
6.87537	6.62322	5.54288	5.82868	5.82868
5.86662	6.2784	6.03845	5.99841	5.99841
7.65753	6.01397	6.03812	6.20417	6.20417
6.20723	6.41225	6.25597	5.74386	5.74386
7.31822	6.28828	5.69663	5.65979	5.65979
6.36938	5.96146	5.52839	6.02883	6.02883
6.61205	6.07416	6.04338	6.26153	6.26153
6.33406	5.96471	6.39621	6.09735	6.09735
6.97588	6.55009	5.88604	6.16351	6.16351
7.55269	5.52766	6.0688	6.0645	6.0645
6.19435	7.04374	6.12827	5.76934	5.76934
6.07042	6.01516	5.90858	6.08477	6.08477
5.82995	5.75303	5.97234	5.88645	5.88645
6.74104	6.1764	6.18759	6.13783	6.13783
5.80229	5.52159	5.99789	5.92793	5.92793
6.85152	6.53226	5.89096	5.62978	5.62978
6.01453	5.85769	5.51997	6.49868	6.49868
6.20955	6.11556	6.10205	6.50514	6.50514
6.93278	6.61396	6.07685	5.812	5.812
6.03284	5.59622	5.67967	5.83176	5.83176
7.15729	6.31733	6.1584	5.6261	5.6261
7.13332	6.87263	6.34509	5.70966	5.70966
5.9152	5.91062	6.27072	6.31062	6.31062
7.15556	6.30365	6.01625	6.12668	6.12668
5.79022	6.08456	5.74448	5.95197	5.95197
6.65213	5.90387	5.73227	6.04162	6.04162
6.72907	5.68059	5.88564	6.03148	6.03148
5.75991	6.00334	5.74997	6.01127	6.01127
7.63277	5.69246	5.86158	5.77939	5.77939
6.64731	6.48929	6.07016	6.22027	6.22027
6.45353	6.77802	5.84659	6.55029	6.55029
6.425	6.2887	5.76492	6.25576	6.25576
6.55649	6.39005	6.50185	6.14644	6.14644
6.21777	6.05141	6.14403	5.88327	5.88327
7.38861	6.44252	5.79848	6.20203	6.20203
6.32429	6.25603	5.72636	6.44811	6.44811
6.4142	5.91325	6.26656	5.96595	5.96595
6.08038	5.85765	5.74437	5.46459	5.46459
6.44597	5.84445	6.02574	5.80609	5.80609
7.0874	5.68306	6.32934	5.94875	5.94875
6.6189	6.54868	5.8092	6.5301	6.5301
6.71859	7.07861	6.02158	5.99747	5.99747
6.59159	6.41201	6.18861	6.26523	6.26523
5.99007	6.01292	6.56438	6.65143	6.65143
	5.76142	6.06312	6.39088	6.39088
	5.94319	6.0721	5.90381	5.90381
	6.40936	5.87806	5.73283	5.73283
	6.51356	5.99917	6.2986	6.2986
	6.27299	6.00781	6.18614	6.18614
	6.00489	5.72223	7.09856	7.09856
	6.58067	5.67355	6.57852	6.57852
	5.98824	5.83311	7.17508	7.17508
	6.081	5.68791	6.80483	6.80483
	5.86963	5.97738	6.43233	6.43233
	6.03306	5.7538	6.17549	6.17549
	6.53401	5.88813	6.38191	6.38191
	6.65908	5.85245	6.77397	6.77397
	6.41154	5.97448	7.24022	7.24022
	6.36979	5.87808	5.99614	5.99614
	6.56168	6.07689	6.98679	6.98679
	6.16452	5.91713	6.61305	6.61305
	5.82291	5.84482	6.56606	6.56606
	5.79098	6.23315	5.92795	5.92795
	6.42859	5.81809	6.78829	6.78829
	6.44761	5.65924	5.79052	5.79052
		6.08887	7.08856	7.08856
		6.35959	6.26306	6.26306
		5.82158	6.38401	6.38401
		5.81541	6.28552	6.28552
		5.86577	7.71915	7.71915
		5.9502	6.7713	6.7713
		5.94639	5.78453	5.78453
		6.26133	6.41716	6.41716
		6.32616	6.16868	6.16868
		5.88112	6.00537	6.00537
		6.74012	5.72626	5.72626
		6.10787	5.80335	5.80335
		6.36245	5.79582	5.79582
		5.95239	6.49937	6.49937
		6.16914	5.8948	5.8948
		6.16909	6.11282	6.11282
		6.20221	5.89292	5.89292
		5.80865	5.78521	5.78521
		5.8653	6.68347	6.68347
		6.4208	6.34847	6.34847
		6.04932	6.44578	6.44578
		6.01158	5.78586	5.78586
		6.17772	6.08106	6.08106
		5.93906	6.22076	6.22076
		5.66452	6.16684	6.16684
		6.00265	6.10884	6.10884
		5.98398	5.59518	5.59518
		6.21852	6.25634	6.25634
		6.15287	6.14437	6.14437
		6.00676	6.30002	6.30002
		5.84847	6.13734	6.13734
		5.91733	5.82407	5.82407
		5.87305	6.23346	6.23346
		6.22927	7.3318	7.3318
		5.92819	6.33103	6.33103
		6.37766	6.20803	6.20803
		5.85483	6.27657	6.27657
		6.03152	5.94457	5.94457
		6.11514	5.88412	5.88412
		6.67664	5.79899	5.79899
		6.10682	6.24659	6.24659
		6.39402	5.57285	5.57285
		5.81504	6.58567	6.58567
		5.65422	5.58402	5.58402
		5.77082	5.45446	5.45446
		6.04693	6.29088	6.29088
		7.03063	6.75382	6.75382
		5.94572	6.37866	6.37866
		6.02086	5.70532	5.70532
		6.30649	5.84086	5.84086
		6.67849	6.07997	6.07997
		7.04331	5.93	5.93
		6.41343	6.01856	6.01856
		6.26225	6.26771	6.26771
		6.71487	6.36244	6.36244
		6.04015	6.60557	6.60557
		6.42149	6.0623	6.0623
		6.42843	6.3971	6.3971
		6.98949	6.4602	6.4602
		6.88834	6.23015	6.23015
		7.0097	6.2826	6.2826
		6.02394	6.43925	6.43925
		7.14339	5.90859	5.90859
		7.20403	6.15041	6.15041
		6.57514	5.67197	5.67197
		6.93579	5.95836	5.95836
		7.04224	5.96275	5.96275
		6.62895	5.9808	5.9808
		7.03189	7.15599	7.15599
		7.06639	6.22815	6.22815
		7.87404	6.03154	6.03154
		6.83751	6.05654	6.05654
		6.78499	5.46618	5.46618
		6.94237	5.97516	5.97516
		6.04673	5.9925	5.9925
		6.97915	5.63894	5.63894
		6.01767	5.73283	5.73283
		6.38793	5.96466	5.96466
		6.6489	5.97189	5.97189
		6.86659	5.57844	5.57844
		6.27166	6.07335	6.07335
		7.48048	6.02186	6.02186
		6.9443	6.31828	6.31828
		6.51401	5.89275	5.89275
		6.3151	6.09704	6.09704
		6.23938	6.44449	6.44449
		6.8541	6.5658	6.5658
		6.42081	5.86261	5.86261
		6.93271	5.82552	5.82552
		6.61202	6.06313	6.06313
		6.6135	6.41578	6.41578
		6.2083	6.61536	6.61536
		6.1726	6.69801	6.69801
		6.7107	5.99152	5.99152
		5.86222	6.30494	6.30494
		6.57869	6.33013	6.33013
		6.22094	6.34625	6.34625
		6.40349	6.85232	6.85232
		6.36926	6.3939	6.3939
		6.55575	6.37813	6.37813
		6.58408	6.74508	6.74508
		6.69617	6.40605	6.40605
		6.9639	6.20967	6.20967
		5.79791	6.24779	6.24779
		6.20538	6.00624	6.00624
		6.90457	6.7658	6.7658
		6.81816	6.31006	6.31006
		6.75495	6.32396	6.32396
		6.227	6.43631	6.43631
		6.3707	6.03608	6.03608
		6.76406	6.88743	6.88743
		6.46937	6.56883	6.56883
		6.13157	6.11959	6.11959
		7.1265	6.2448	6.2448
		6.59231	6.71777	6.71777
		6.3978	6.36489	6.36489
		6.28401	6.50284	6.50284
		6.18099	6.61292	6.61292
		6.63258	6.03468	6.03468
		6.99105	5.82133	5.82133
		6.19934	7.33902	7.33902
		6.37042	5.94025	5.94025
		6.3667	6.17807	6.17807
		6.49899	6.57554	6.57554
		5.93244	6.03632	6.03632
		5.92532	5.68461	5.68461
		5.94459	5.87524	5.87524
		5.91718	6.25131	6.25131
		6.19981	6.44853	6.44853
		6.06711	6.35043	6.35043
		6.10114	6.5455	6.5455
		6.71335	6.67647	6.67647
		6.31902	6.7208	6.7208
		6.20581	6.25948	6.25948
		6.02625	6.21992	6.21992
		5.97809	5.97724	5.97724
		6.22791	6.92418	6.92418
		6.11799	5.84604	5.84604
		6.20367	6.56178	6.56178
		6.11353	7.12855	7.12855
		6.57528	6.61666	6.61666
		6.07458	5.53507	5.53507
		6.20477	6.07389	6.07389
		6.21639	7.05545	7.05545
		6.33578	6.37171	6.37171
		6.03352	5.74602	5.74602
		6.3472	6.68227	6.68227
		5.96319	5.90757	5.90757
		6.33174	6.83521	6.83521
		6.50037	6.61016	6.61016
		6.07131	5.84248	5.84248
		5.86298	5.96887	5.96887
		6.3113	6.15497	6.15497
		5.88307	6.05674	6.05674
		6.21057	6.49073	6.49073
		6.24025	5.98736	5.98736
		6.27121	6.27923	6.27923
		6.30634	6.6076	6.6076
		6.33558	6.16347	6.16347
		6.16956	5.9604	5.9604
		6.1291	5.98204	5.98204
		6.37591	5.82911	5.82911
		5.83222	6.10774	6.10774
		6.7232	6.38386	6.38386
		6.60343	6.26867	6.26867
		5.7753	5.98133	5.98133
		6.53956	6.68768	6.68768
		6.70722	5.84832	5.84832
		6.09813	6.97087	6.97087
		6.58122	6.00876	6.00876
		6.2507	6.2785	6.2785
		7.05433	5.69737	5.69737
		5.84853	5.6933	5.6933
		6.78448	6.08115	6.08115
		6.42321	6.44083	6.44083
		6.31822	6.38664	6.38664
		6.29311	6.56827	6.56827
		6.20209	5.76296	5.76296
		5.92851	5.77355	5.77355
		6.28134	5.94636	5.94636
		6.30685	5.77036	5.77036
		5.66684	5.8594	5.8594
		5.88339	6.19698	6.19698
		6.80866	6.00338	6.00338
		6.07097	5.67835	5.67835
		6.14215	5.73682	5.73682
		6.59487	6.21751	6.21751
		6.22361	6.20264	6.20264
		6.05067	6.36531	6.36531
		6.46735	6.45761	6.45761
		6.45403	5.69336	5.69336
		5.85575	6.86653	6.86653
		6.21072	6.7653	6.7653
		5.96917	5.97185	5.97185
		6.29014	6.54135	6.54135
		6.25915	5.90959	5.90959
		6.37433	6.10094	6.10094
		6.07878	5.83839	5.83839
		5.74809	6.45858	6.45858
		6.02714	6.44612	6.44612
		6.10933	6.01952	6.01952
		6.16522	5.9527	5.9527
		5.59306	6.46203	6.46203
		6.05141	5.98542	5.98542
		6.68789	6.69151	6.69151
		6.39144	6.18269	6.18269
		6.10834	6.2639	6.2639
		6.14815	6.20715	6.20715
		6.00936	6.01176	6.01176
		6.44254	5.86615	5.86615
		6.25075	6.54415	6.54415
		6.39509	6.28644	6.28644
		6.82447	6.07325	6.07325
		6.0488	6.19092	6.19092
		5.86484	6.51193	6.51193
		6.66723	6.30081	6.30081
		6.03521	6.08585	6.08585
		6.12843	6.06718	6.06718
		6.64276	6.38842	6.38842
		6.01748	6.04484	6.04484
		6.62923	6.60948	6.60948
		6.16097	5.99886	5.99886
		6.32058	5.99462	5.99462
		6.37469	6.28145	6.28145
		6.17987	6.24192	6.24192
		6.29859	6.7718	6.7718
		6.40824	6.14901	6.14901
		5.90329	5.99294	5.99294
		7.24221	5.62111	5.62111
		6.30401	6.7646	6.7646
		7.13231	5.69011	5.69011
		6.75958	6.80521	6.80521
		6.22456	5.6775	5.6775
		5.93159	5.97348	5.97348
		6.48371	5.53026	5.53026
		5.96272	5.72622	5.72622
		5.73229	5.972	5.972
		6.07413	6.02202	6.02202
		6.34134	5.8887	5.8887
		6.11953	5.57684	5.57684
		6.07768	6.10534	6.10534
		6.43665
		6.02078
		6.17696
		5.77833
		6.26214
		5.99792
		5.74361
		6.23187
		5.90534
		5.83137
		6.12939
		6.42365
		5.93779
		6.82207
		6.15078
		6.07481
		6.09426
		6.26028
		6.20667
		5.70957
		6.32697
		6.28552
		6.06473
		6.60721
		6.16453
		6.94519
		6.23719
		6.6035
		6.02018
		5.9348
		6.19736
		5.83617
		6.29146
		6.25765
		6.40355
		5.90974
		6.13082
		6.21584
		6.10721
		6.72415
		6.12373
		5.9738
		5.46527
		6.13782
		6.23664
		7.36899
		6.22958
		6.79306
		6.42005
		5.96933
		6.87126
		6.04953
		6.46408
		6.45527
		6.01741
		6.14971
		6.92154
		6.65814
		5.962
		6.37993
		5.9739
		5.74692
		6.1761
		6.53797
		6.80287
		6.25101
		5.93225
		6.23029
		6.48528
		6.18658
		6.37813
		6.23972
		6.09716
		5.96522
		6.91482
		5.81569
		5.9791
		6.1888
		5.74929
		6.48436
		6.0159
		5.93199
		6.24493
		6.11134
		6.50322
		6.04133
		6.45198
		6.19381
		6.0915
		6.05441
		6.18371
		5.69842
		5.97393
		6.5863
		5.66751
		5.9112
		5.75131
		6.24535
		6.06897
		6.47328
		5.94376
		6.25843
		6.41853
		7.10929
		6.06849
		7.01905
		6.93891
		5.85951
		6.40545
		7.10963
		6.48667
		6.80505
		6.20798
		6.60028
		6.96325
		6.63974
		5.94124
		6.18013
		6.73083
		6.64419
		6.0463
		6.37135
		6.028
		6.60411
		7.63568
		6.1589
		5.93891
		5.82677
		6.2904
		6.34262
		6.41907
		6.46234
		5.92847
		6.08787
		6.48624
		5.86883
		6.71463
		6.41125
		6.21771
		5.95163
		6.01562
		6.0111
		5.89395
		6.0689
		5.88489
		5.8691
		6.06631
		5.95728
		7.9569
		6.30235
		6.58756
		5.99876
		6.84794
		6.41652
		6.31868
		6.09685
		6.26977
		6.07945
		6.25325
		5.93393
		6.30391
		5.80183
		5.67241
		5.61905
		6.04649
		6.50587
		6.44137
		6.44746
		5.77202
		6.36483
		6.13096
		5.67882
		5.8179
		6.49936
		6.25012
		6.06165
		6.77519
		6.3384
		6.17807
		6.09965
		5.88434
		6.05726
		6.03873
		6.17488
		6.47896
		6.07199
		6.46317
		6.55208
		6.26227
		6.63389
		6.37995
		5.88922
		6.85994
		6.51295
		6.00605
		6.6962
		5.98764
		6.46992
		6.35321
		5.80326
		6.34354
		5.93702
		5.99041
		6.07161
		6.41145
		5.92517
		5.96484
		6.37902
		6.45273
		6.37289
		6.37898
		5.76618
		6.53295
		6.33498
		5.8336
		6.30696
		5.75303
		5.72509
5.88839
7.27886
5.8532
6.07404
6.83315
6.53812

## Sheet: Figure 7G
Figure 7G
1	2	3	4ER+	4ER-	5	6	7	8	9	10
5.5799	5.64893	5.50816	6.33189	5.9092	5.92873	5.828	5.88482	6.39057	5.65753	5.96461
5.57021	6.28861	5.59558	5.98392	5.63471	6.18564	5.76353	5.74884	5.64533	6.10019	6.16829
6.29845	6.2319	5.57956	5.86554	6.18319	6.05995	5.99663	5.82304	6.50081	6.13307	5.4507
5.83286	6.22465	5.57482	5.72994	7.01206	5.70736	5.81954	5.83798	5.89438	6.22699	5.76511
5.74723	5.47872	6.00822	5.55267	5.69812	5.79111	6.1113	5.90022	6.01689	5.58758	6.36082
6.12697	6.28235	5.81672	6.11697	5.88351	6.06073	6.57918	5.99459	6.00167	5.90899	7.04589
6.10937	6.34465	5.84689	6.03056	5.6143	6.16987	6.09823	6.10665	5.3807	6.09542	7.33723
5.76323	5.79613	5.5794	6.23787	6.78249	5.98187	5.88833	5.84737	5.88521	5.9969	6.94426
5.71826	5.7599	5.79464	5.93518	5.7309	5.74323	6.10886	5.75711	5.96535	5.74757	6.12546
5.69125	6.40627	6.15817	6.03348	5.76445	6.43796	5.70752	6.05291	5.68154	6.00616	6.03381
5.72366	5.53852	5.82722	6.01367	6.09265	5.975	6.1458	5.90854	5.73106	5.52845	6.14164
6.36481	6.05243	5.77738	5.84476	6.04171	5.95004	5.74434	5.7803	5.63771	5.91803	5.92796
5.88987	5.70088	6.37794	5.89379	5.99762	6.09879	6.15563	5.98789	6.38549	5.83894	5.56142
6.5558	6.06222	6.18011	5.94699	5.86728	5.52858	5.62912	5.77475	6.15144	6.24143	6.46799
6.15397	6.43606	5.93752	5.80003	6.13372	5.8492	6.16098	6.02327	5.93623	5.35736	6.12678
5.72868	6.08067	6.27108	5.70992	6.29874	6.23834	6.04352	6.05144	5.78084	6.236	6.30053
5.85308	6.34091	6.2114	5.81866	6.3097	5.74945	6.28362	5.46997	6.02357	5.76318	6.63409
6.20047	5.78264	6.41812	5.9056	6.25263	5.84244	6.22509	6.14885	6.03511	6.0641	5.86872
5.66908	5.5525	5.98097	5.69451	5.7916	5.78529	6.26558	6.17593	5.98273	5.89328	5.72574
5.71795	5.92343	5.86183	6.22791	5.80982	5.75988	5.76604	6.33127	5.68121	6.78884	5.92701
6.42705	6.15073	5.68989	5.98028	7.01403	5.77766	5.8667	5.99543	5.81485	5.85414	6.10559
6.05809	5.69663	5.69575	5.87725	5.85417	5.80609	6.03845	5.76524	6.23955	5.97765	6.46952
6.15582	5.77807	5.75178	6.33481	5.9335	5.55664	5.95901	5.79146	5.92214	5.9392	5.92743
5.58975	5.82201	5.77613	5.87502	6.00472	6.18683	6.07685	5.9055	5.63978	5.7054	6.33292
6.07963	5.98688	5.93111	6.27112	5.85563	6.10598	6.60785	5.87023	5.63522	6.05724	7.44888
6.00137	5.79848	6.14521	5.85255	6.11978	5.62688	5.87848	6.39331	5.94264	6.07417	5.75788
6.0488	5.8092	5.61791	6.10846	5.82397	6.14405	6.14403	5.80943	6.105	6.17931	6.46154
6.11974	5.43529	5.58607	6.08432	5.85085	5.72532	5.79648	5.79711	5.83153	5.89052	5.74313
6.15881	6.53403	5.63416	5.86326	6.27505	5.81202	5.97738	6.05178	5.71314	6.42349	5.78797
6.1676	5.82868	5.79677	5.90689	6.20124	5.77438	5.82158	5.81319	5.6291	5.83854	6.18662
5.5618	6.20417	5.92713	5.75161	6.51008	5.98963	5.74386	5.55286	5.86796	5.76269	6.78059
6.10493	6.09735	5.96311	5.86297	6.32004	6.25786	6.12668	5.78268	5.53461	6.37923	6.66972
6.36019	6.01781	5.64821	6.34893	6.59703	5.8774	5.89507	5.82174	5.68583	6.11761	6.31813
5.76776	5.75423	5.73655	6.01267	7.0902	5.80208	5.97177	5.87149	5.45742	5.71894	5.99742
5.80739	5.96595	6.46293	5.91749	7.03482	5.81795	5.80609	6.1714	5.98334	6.0341	6.55964
6.05096	5.99747	5.88457	5.54987	6.39064	5.79357	6.76253	6.45575	6.18416	5.65086	5.95199
5.99917	6.98411	6.2463	5.96793	6.07869	5.97166	6.55464	6.26595	6.70267	6.02357	6.10522
5.83311	6.9647	5.96522	5.7032	6.15764	5.91893	6.26523	6.25597	6.05694	6.00612	6.10027
5.4731	7.08856	6.37788	6.20589	6.00688	5.70427	7.20403	6.04338	5.92745	5.77099	6.71412
5.65979	6.57528	5.95829	6.41377	6.13064	5.97234	7.83989	5.73672	5.70481	6.39621	6.37279
6.15872	6.03352	5.53161	6.22452	6.05574	5.62523	7.22718	5.88604	5.68546	6.15898	5.97302
5.76934	5.88307	6.02257	6.15165	6.51183	5.80423	5.99614	6.49013	5.70416	5.82239	5.53061
5.88645	6.13734	5.88063	5.84908	7.22622	6.24892	5.92795	5.51997	5.70922	5.88383	6.08076
5.95648	6.23667	5.83755	6.09484	6.65076	6.06732	5.79052	5.68789	5.96344	6.25016	6.16195
5.96698	6.01856	5.74953	6.01445	6.12532	5.84659	6.38401	5.67967	5.99721	5.75972	5.45493
5.95197	6.34134	6.08727	5.96354	7.08918	6.95407	6.06711	6.1584	5.93245	6.20526	6.17802
6.03148	6.80186	6.6382	5.76356	6.73654	6.06743	6.11799	6.34509	6.05634	5.5292	6.97596
5.77939	6.23187	5.80148	5.76965	7.28029	6.38081	6.07458	5.74997	6.7757	5.99841	6.13618
6.55029	6.32697	6.07301	6.4573	6.34602	5.68565	6.22076	5.786	6.37148	6.70827	6.51006
6.25576	6.06473	5.97994	6.10306	5.80681	5.94201	6.30002	5.70977	5.71597	6.10787	5.99725
6.14644	6.16453	5.76191	5.97272	6.42365	5.84636	6.27657	5.95475	5.83964	5.88527	6.61995
5.90341	6.44449	6.18966	6.1523	5.76833	5.91713	5.79899	5.72636	6.10055	7.74521	6.64119
6.14667	6.42005	6.00546	5.73909	5.99389	6.42789	6.58567	6.56438	5.75752	6.0645	6.07016
6.20203	6.92154	5.82409	5.6186	5.8225	6.32156	6.07997	5.87808	5.5245	6.50514	6.25214
6.44811	6.20967	5.88628	6.00475	6.6199	6.26153	6.36244	5.84482	6.47271	5.88327	6.26611
5.94875	6.43631	6.25699	5.91828	5.88462	6.36245	6.05953	6.23315	5.85475	6.5301	6.26072
6.46023	6.61292	5.82079	5.73405	7.07741	6.16351	6.30401	5.9502	5.86812	6.39088	6.06134
7.09856	5.74929	6.24522	6.01306	5.96214	6.08477	5.46618	6.26133	6.04932	6.12176	6.06846
7.52406	5.82133	6.03656	6.15654	6.18772	5.68027	5.96466	6.74012	6.36718	6.2986	6.16589
6.79672	6.24493	5.89466	6.13501	6.12468	6.34387	6.79306	5.80865	5.65224	6.28911	5.75875
6.56915	5.97393	5.76599	5.88006	6.37294	5.812	6.3939	5.8653	6.03812	6.1331	6.00569
7.24511	6.7208	5.92888	6.33207	6.37445	5.83176	6.00624	6.13783	5.77752	6.97326	6.14604
6.17549	6.53226	5.78745	6.01267	6.61944	6.00676	6.40063	5.93906	5.52839	6.57514	5.72088
6.38191	5.9604	6.01507	6.04789	6.28828	5.70966	6.50284	6.21852	6.12827	7.34635	6.12481
6.32246	6.00876	5.69921	6.22781	6.0188	6.56194	6.41853	5.84847	5.99789	7.05492	6.92559
6.61305	6.41652	6.19605	6.30661	6.52961	5.81711	6.62322	6.04162	5.89096	6.80483	6.20974
6.7713	6.97588	6.0688	6.8433	5.87485	5.88434	5.98736	6.03499	6.01625	7.24022	6.21157
5.78453	6.17807	5.90858	6.03663	6.31733	6.15163	5.82911	6.03152	5.74448	7.76821	6.43188
6.54254	6.10094	6.18759	6.03948	5.65475	6.12275	6.26867	6.11514	5.88564	6.26306	6.26118
6.79559	5.83839	6.10205	6.35682	5.70115	6.53303	6.30365	6.02086	5.86158	6.81816	5.82397
6.11282	6.18269	5.68235	6.29994	5.69246	6.02913	6.48929	6.67849	5.76492	7.71915	5.79854
5.78521	6.38842	5.94163	5.97821	7.15729	6.38817	6.39005	6.41343	5.84442	6.26252	6.04023
5.78586		5.73227	6.50424	6.3465	6.04336	6.18743	7.70676	6.00347	5.72626	6.63312
5.82407		5.74625	5.7308	7.53198	6.1499	6.20715	7.9105	6.02574	6.86699	5.79193
6.23346		5.89489	6.18135		7.73911	6.55208	6.29604	6.22263	6.58122	7.02754
6.24659		5.88839	5.54288		6.13842	6.19092	7.51427	5.98545	6.25634	5.98215
5.57285		6.50185	6.17884		7.56655	6.06718	7.71568	5.5385	7.59772	6.93429
6.37866		6.01108	5.90044		6.13799	6.4142	6.42843	5.72223	6.80866	6.02034
6.32784		6.05243	5.74817		7.27872	6.24192	6.88834	5.68791	6.16339	6.16734
5.84086		6.26656	5.78152		6.76969	6.7718	7.14339	5.58219	6.39509	6.90862
5.93		5.62546	5.83726		6.96762	6.80521	7.06639	5.7538	6.3971	5.87058
6.03974		5.74437	5.8038		6.48569	6.30696	6.83751	6.07689	7.86956	6.06429
6.60557		6.32934	6.03529		7.16787	5.72789	6.94237	5.65924	5.96272	7.19569
6.0623		6.02158	6.46247		6.98679	5.72622	6.04673	6.08887	6.76527	5.85433
5.90859		5.87806	6.12444		6.28552		6.86659	6.35959	7.20394	6.41226
5.96275		6.00781	5.79792		6.30501		7.49557	5.88112	6.03154	6.05619
6.05654		5.88813	5.23836		6.1292		6.9443	6.02883	5.73283	7.41778
5.63894		5.97448	5.82745		6.49899		6.97345	6.20221	5.57844	7.07221
6.23822		5.81809	6.27072		6.46272		6.8541	5.92793	6.94519	7.30761
5.66428		5.81541	6.37115		6.36578		6.42081	5.66452	6.69801	6.05562
5.89275		5.86577	5.86193		5.81226		6.38401	5.6261	5.99152	6.90559
6.09704		5.94639	6.3073		5.79582		6.36926	6.31062	6.30494	7.1858
6.25765		5.95239	6.10814		6.44578		6.58408	5.87305	7.00633	7.30192
6.03608		6.16914	5.75648		6.27121		6.69617	5.92819	6.34625	6.95461
6.16001		6.16909	6.18861		6.06327		6.9639	6.37766	6.85232	7.2542
6.10483		6.04932	6.06312		6.7232		5.79791	5.93153	6.40605	6.50863
6.36489		6.01158	6.0721		6.20166		6.3707	5.81504	7.0141	6.67192
5.78953		6.17772	5.57482		6.04808		6.71335	5.65422	6.7658	6.41046
6.03468		6.00265	6.61471		6.52842		6.20367	5.46459	6.31006	6.74129
7.33902		6.49868	5.67355		6.39617		6.11353	5.94572	6.5863	5.98896
5.94025		5.98398	5.89514		6.16684		6.21639	7.04331	6.5455	6.77124
5.98586		6.07859	5.85245		6.13583		5.89292	6.5273	6.67647	5.73116
6.03632		5.91733	5.99256		6.7249		6.24025	6.92859	6.21992	6.94959
6.25131		6.22927	5.74666		6.03522		5.7753	6.04015	6.92418	7.8106
6.25948		5.85483	6.32616		6.16644		6.70722	6.65143	6.68518	6.94664
6.56178		6.22027	5.88444		5.98514		5.59518	6.42149	6.2784	6.08404
6.61666		6.67664	6.4208		5.97826		6.14437	7.66667	6.01397	6.11794
5.53507		6.10682	6.02443		5.70532		7.3318	6.18614	6.37171	6.1197
5.52159		7.03063	5.62978		6.06174		6.28134	6.93579	6.68227	6.4546
5.95163		6.00469	6.15287		6.6105		6.59487	7.04224	7.30101	6.08073
6.38386		6.00433	6.20584		6.16097		6.22361	6.62895	6.1764	6.22089
5.84832		6.27981	6.01127		6.07285		5.74809	6.78499	6.48624	6.99516
6.61396		6.02394	6.63504		6.23015		5.74363	6.57852	6.27923	6.08401
6.08115		6.46779	5.66796		6.09496		6.75382	7.17508	6.6076	6.01846
6.38664		7.03189	6.39402		6.8882		6.66723	6.6489	6.10774	6.37052
5.80229		6.97915	5.77082		5.93159		6.12843	6.27166	6.68768	7.28888
6.19698		7.44339	6.04693		6.18559		6.64276	7.48048	6.97087	6.27617
5.67835		6.39046	6.30649		5.67197		6.32058	6.51401	5.6933	6.7758
6.77802		6.3151	6.26225		6.1876		6.22456	6.23938	6.87263	6.16774
6.20264		6.1726	6.71487		5.95488		6.48371	6.93271	5.77355	5.98072
6.36531		6.7107	6.37656		6.1324		6.15041	6.43233	6.08456	6.6939
6.41201		6.57869	5.90381		6.27954		6.07768	6.61202	7.41244	6.29126
6.72907		6.22094	6.98949		6.08975		7.15599	7.34825	6.21751	6.38396
6.03873		6.56606	5.73283		6.07335		6.17696	6.6135	5.91325	6.02046
6.46203		6.71293	7.27886		6.38436		5.97516	6.2083	5.84445	6.12378
6.51193		6.40349	7.0097		6.03219		6.20667	6.77397	6.45761	5.79021
6.08585		6.90457	7.87404		6.31828		5.9348	6.78829	5.69336	6.23787
6.081		6.75495	6.01767		6.02957		5.83617	6.20538	6.86653	6.63593
5.72542		5.8532	6.85309		6.81846		6.41578	6.76406	5.97185	5.92917
5.972		6.46937	6.38793		6.15233		6.40355	6.13157	6.13487	6.35881
5.8887		6.59231	6.8506		6.46473		5.90974	6.18099	6.44612	6.59286
5.57684		6.3978	5.86222		5.67401		6.61536	7.63444	6.01176	7.11306
		6.28401	6.55575		6.19001		6.12373	6.19934	6.40936	6.17537
		6.63258	6.227		6.45287		5.9738	6.37042	6.27299	6.67969
		6.99105	6.55307		6.33013		5.96933	6.3667	6.28644	6.47173
		6.25639	7.1265		6.10877		6.46408	5.93244	6.58067	6.26241
		5.94459	6.97211		6.69141		6.45527	5.92532	5.98824	6.17596
		5.9091	6.19418		6.74508		6.01741	6.41716	6.53812	6.23767
		6.31902	6.10114		6.20575		6.80287	5.91718	6.16452	6.02355
		5.97809	6.02625		6.61275		6.88743	6.16868	6.7646	7.17551
		7.22164	6.92674		6.96412		5.96522	6.19981	5.69011	6.17408
		6.33578	5.80335		6.79723		6.71777	6.00537	6.42859	6.21464
		5.8948	6.39637		6.17423		6.74173	6.20581		6.8263
		6.33174	6.3472		6.35043		6.91482	6.22791		5.78812
		6.50037	7.63652		6.41225		5.93199	6.20477		6.37813
		6.34847	6.36874		6.07389		6.04133	6.49937		5.97383
		6.30634	6.33558		6.9206		6.18371	5.96319		7.83886
		6.16956	5.62942		5.96146		6.47328	6.68347		7.11391
		6.37591	5.72211		5.96471		6.25843	6.07131		5.70421
		5.83222	6.4021		6.55009		6.80505	5.86298		6.84826
		6.60343	6.2507		5.52766		6.20798	6.3113		6.6833
		6.09813	7.05433		7.04374		5.84879	6.21057		6.40178
		5.84853	6.29311		5.75303		5.94124	6.1291		7.50135
		6.78448	5.92851		6.08231		6.18013	6.08106		6.90606
		6.33103	6.4393		5.85769		7.05545	6.53956		6.10569
		6.20209	6.05067		6.11556		6.83315	6.10884		7.05924
		7.09099	5.90305		7.55269		6.38277	6.42321		6.38689
		5.88339	5.58402		5.91062		6.03039	6.31822		6.00251
		6.14215	6.07878		6.19435		6.07416	6.20803		6.9699
		6.46735	5.93528		6.31868		6.61016	6.30685		6.0076
		6.45403	5.59306		5.90387		7.63568	5.66684		5.8266
		6.29014	6.68789		5.68059		5.82677	6.07097		5.87524
		6.25915	5.70338		6.00334		6.49073	5.94457		6.2409
		6.02714	6.62923		6.2887		6.41125	5.88412		7.28534
		6.10933	5.79529		6.05141		6.01562	5.85575		6.23659
		6.05141	6.26436		6.25603		6.0689	6.21072		7.38154
		6.39144	6.06677		5.85765		5.95728	5.96917		5.84604
		6.25075	6.14781		5.9152		6.30235	6.37433		6.69993
		6.00301	6.44292		6.54868		5.69737	5.45446		6.22597
		5.86484	5.86898		7.07861		6.07945	6.16522		6.04262
		6.01748	5.87025		6.01292		6.13096	6.29088		5.95882
		6.43583	6.06573		6.47896		6.35911	6.10834		6.83241
		6.37469	5.90329		5.76142		6.49936	6.14815		6.58023
		6.43925	7.24221		5.94319		5.88434	6.00936		6.60217
		6.17987	7.13231		6.64098		6.17488	6.44254		6.87537
		6.29859	5.9808		6.53401		5.9527	6.82447		6.16671
		6.07413	6.43665		6.65908		6.46317	6.0488		5.86662
		6.02078	5.9925		6.36979		5.88922	6.26771		7.65753
		5.77833	5.79018		6.56168		6.30081	6.03521		6.20723
		6.26214	6.33066		5.82291		6.09401	6.4602		7.31822
		5.90534	6.34692		5.79098		5.99294	6.2826		6.36938
		6.4829	5.89883		6.44761		5.8336	6.40824		6.61205
		5.93779	7.10681		5.97348			6.75958		6.75923
		6.82207	6.45363		6.02202			5.73229		6.33406
		5.97189	6.46162					5.95836		6.23814
		6.07481	6.40869					6.11953		5.59622
		5.70957	6.88388					6.22815		6.07042
		6.28552	5.82552					5.99792		5.82995
		6.07404	6.10721					5.74361		6.74104
		6.5658	6.28724					5.83137		6.3459
		6.23719	6.87126					7.33791		5.8465
		5.88985	6.04953					6.12939		6.01453
		6.13082	6.55306					6.15078		6.20955
		6.21584	6.65814					6.09426		6.93278
		6.72415	6.37993					6.26028		7.02246
		5.67962	6.48528					6.02186		7.13332
		6.22958	6.18658					6.60721		6.09581
		5.962	6.23972					6.6035		5.9415
		5.9739	6.11959					6.02018		7.15556
		6.1761	6.2448					6.19736		5.79022
		6.24779	5.67531					5.86261		6.10608
		6.53797	5.81569					6.06313		6.65213
		6.25101	6.11134					6.29146		5.75991
		6.23029	5.87301					5.46527		7.63277
		6.56883	6.17807					6.13782		6.98588
		6.37813	5.66751					6.23664		6.45353
		5.9791	6.06897					7.36899		6.425
		6.1888	6.18077					6.14971		6.55649
		6.48436	5.94376					5.74692		6.21777
		6.0159	6.93891					5.93225		7.38861
		5.60371	7.57783					6.32396		6.32429
		6.50322	5.74602					6.09716		6.08038
		6.19381	6.0463					6.45198		6.44597
		6.0915	6.13791					6.57554		7.0874
		6.05441	6.01516					5.9112		6.6189
		5.69842	6.30215					5.75131		6.71859
		5.68461	5.84248					5.97724		6.59159
		6.44853	6.00522					7.01905		5.99007
		6.24535	6.83541					6.40545		6.10534
		6.33127	5.92847					7.12855
		6.48632	6.08133					6.80081
		7.10929	6.35623					6.48667
		6.06849	6.06631					6.60028
		7.31833	6.2785					6.63974
		5.85951	6.56827					6.73083
		7.10963	5.93393					6.64419
		6.36835	6.85152					6.83521
		6.96325	6.03284					5.96887
		6.46466	5.61905					6.1589
		6.30732	5.99614					5.93891
		6.32515	5.90383					6.34262
		6.37135	6.50587					6.41907
		6.028	5.6072					6.05674
		6.60411	6.33642					5.86883
		5.90757	6.16118					6.71463
		6.15497	6.64731					5.68119
		6.2904	6.07199					6.0111
		6.46234	6.85994					6.16347
		6.08787	6.18287					6.24529
		6.39023	5.99462					5.88489
		6.21771	6.07161					5.98204
		6.67171	6.41154					5.99876
		5.89395	5.83781					6.84794
		5.8691	5.68286					6.44083
		7.9569						6.09685
		6.58756						5.76296
		5.98133						6.25325
		6.75545						5.94636
		5.54053						5.8594
		6.26977						5.67241
		5.77036						5.73682
		6.00338						5.8179
		6.30391						6.06165
		5.80183						6.7653
		6.04649						6.54135
		6.44137						6.09965
		6.34835						6.45858
		6.44746						6.05726
		5.77202						6.01952
		6.36483						5.98542
		6.44252						6.69151
		5.68306						6.2639
		5.67882						6.51356
		6.25012						6.54415
		6.77519						6.00489
		6.3384						6.07325
		5.90959						6.51295
		5.86615						6.00605
		6.26227						6.6962
		6.63389						5.98764
		6.37995						6.04484
		5.78611						6.60948
		6.46992						5.99886
		6.35321						6.34354
		5.80326						6.28145
		6.20514						5.93702
		5.99041						6.41145
		5.62111						5.86963
		6.33498						5.92517
		5.6775						6.14901
		5.75303						6.03306
		5.72509						5.96484
								6.37902
								6.45273
								6.37289
								6.37898
								5.76618
								6.53295
								5.53026

## Sheet: Figure 7H
Figure 7H
Basal	Luminal	HER2
5.71425	4.70487	4.81096
5.21956	4.0321	3.86888
5.15137	3.92125	3.82171
5.09255	3.88947	3.77294
4.80323	3.854	3.24031
4.76235	3.57773	3.15218
4.60229	3.3799	2.83592
4.58436	3.33628	2.81762
4.50716	3.26454	2.30159
4.40395	3.1635	1.29866
4.31179	3.11603	0.933573
4.20789	3.05137	0.505891
4.10769	2.98732	0.15056
4.02768	2.9222
3.88753	2.67129
3.84699	2.50843
3.81558	2.43296
3.79181
3.7126
3.6837
3.67356
3.66107
3.57894
3.56316
3.51349
2.91265
2.88753
2.19219
2.01436

## Sheet: Figure S8C
Figure S8C
HER2 -	HER2+
6.33189	5.92873
5.98392	5.72994
5.50816	6.18564
5.65753	5.58758
6.10019	6.05995
5.88482	5.70736
5.59558	5.79111
5.57956	5.63471
6.13307	6.06073
5.57482	6.16987
6.00822	5.69125
5.86554	5.98187
5.9092	5.74323
6.39057	5.72366
5.74884	6.43796
5.96461	5.975
5.5799	5.95004
6.16829	6.09879
5.4507	5.52858
5.81672	5.7032
5.82304	5.8492
5.84689	6.23834
5.76511	5.74945
5.5794	5.84244
5.64893	6.15397
5.79464	5.53852
5.64533	5.72868
6.50081	5.78529
6.36082	5.75988
5.89438	5.77766
6.15817	5.80609
6.01689	5.55664
5.57021	6.18683
5.55267	6.10598
6.22699	5.62688
5.82722	6.14405
5.77738	6.16098
6.00167	5.72532
7.04589	5.81202
5.828	5.77438
6.29845	5.98963
5.83798	6.25786
5.3807	5.8774
5.88521	6.0488
5.83286	5.80208
5.96535	5.81795
5.68154	5.79357
5.73106	5.97166
6.37794	5.91893
6.18011	5.70427
5.63771	5.97234
6.38549	5.62523
6.15144	5.80423
6.28861	6.24892
5.93752	6.06732
6.27108	5.85563
6.2114	5.84659
5.93623	6.10814
5.74723	6.95407
5.90899	6.06743
5.78084	6.38081
6.41812	5.68565
6.12697	5.84636
6.2319	5.5292
7.33723	5.91713
6.11697	6.42789
6.22465	5.99841
6.03056	6.32156
6.23787	6.26153
6.18319	6.36245
5.90022	6.16351
6.94426	6.08477
6.12546	5.68027
5.93518	6.34387
6.09542	5.812
6.03348	5.83176
5.98097	6.00676
6.01367	5.70966
5.86183	5.96698
5.99459	6.56194
7.01206	5.81711
5.76353	5.88434
6.10937	6.15163
5.99663	6.12275
5.76323	6.53303
5.69812	5.90341
6.02357	6.38817
6.10665	5.77082
5.84476	6.04693
5.68989	6.04336
5.81954	6.1499
6.03381	6.5273
5.89379	7.73911
5.69575	6.1331
5.75178	6.13842
6.1113	6.9647
5.9969	7.56655
6.03511	6.13799
5.77613	7.27872
6.14164	6.76969
5.94699	6.96762
5.84737	6.39064
5.93111	6.48569
6.14521	6.32246
5.92796	7.16787
5.98273	6.98679
5.80003	7.1858
5.74757	6.28552
5.56142	6.30501
5.61791	6.15764
5.71826	6.1292
5.70992	6.49899
5.88351	6.46272
5.81866	6.36578
5.9056	5.81226
5.69451	5.73116
5.68121	5.79582
5.81485	6.44578
6.22791	6.27121
5.75711	6.06327
5.58607	6.7232
6.23955	6.20166
5.47872	6.04808
5.92214	6.52842
5.63978	6.16684
6.46799	6.7249
5.63416	6.25634
5.98028	6.03522
5.63522	6.05574
5.94264	5.57285
5.87725	5.98514
5.79677	6.37866
6.33481	5.97826
6.105	5.70532
6.12678	6.06174
5.87502	6.6105
5.92713	6.16097
5.83153	6.43583
6.05291	6.07285
6.00616	6.23015
5.96311	6.09496
5.71314	6.8882
5.90854	6.30401
5.7803	7.28029
5.52845	5.93159
6.27112	6.18559
5.6291	5.67197
5.91803	5.95488
5.6143	6.1324
6.30053	6.27954
5.86796	6.08975
5.53461	5.63894
5.85255	6.07335
6.63409	6.38436
6.10846	6.03219
5.98789	5.76833
6.08432	6.02957
5.86872	6.16453
5.86326	6.81846
5.90689	6.40869
5.77475	6.46473
5.75161	5.67401
5.68583	6.19001
5.83894	6.30494
5.86297	6.45287
6.34893	6.33013
6.01267	6.10877
6.02327	6.17408
5.64821	6.6199
5.72574	6.69141
6.57918	6.74508
5.45742	7.83886
5.73655	6.20575
6.46293	6.61275
5.98334	5.96214
5.88457	6.96412
6.18416	6.36489
6.28235	5.78953
5.92701	6.79723
6.09823	6.17423
6.10559	6.35043
6.05144	6.69993
6.78249	6.01397
6.34465	6.41225
6.2463	6.9206
6.70267	6.38277
6.05694	6.28828
5.88833	5.96146
6.46952	6.07416
6.24143	5.96471
5.92743	6.55009
5.91749	5.52766
6.33292	7.04374
5.92745	5.75303
5.96522	6.08231
6.10886	6.1764
6.37788	6.00522
5.95829	5.52159
5.70481	5.85769
5.53161	6.11556
7.44888	6.61396
5.54987	6.31733
5.46997	6.87263
5.7309	7.55269
5.68546	5.91062
5.35736	6.19435
6.02257	6.31868
6.14885	5.90387
5.79613	5.68059
5.7599	6.00334
5.96793	6.48929
5.70416	6.2887
6.20589	6.05141
6.40627	6.25603
6.36481	5.91325
6.236	5.85765
5.75788	5.9152
5.88987	6.54868
6.46154	7.15556
6.41377	7.07861
6.17593	6.01292
5.76318	6.47896
5.88063	5.76142
6.5558	5.94319
5.70922	6.64098
6.0641	6.081
5.89328	6.53401
5.85308	6.65908
6.05243	6.36979
5.70088	6.56168
5.74313	5.82291
6.22452	5.79098
5.70752	6.44761
5.76445	5.97348
5.78797	5.72542
6.18662	6.02202
6.15165
5.96344
6.06222
5.83755
6.1458
5.74434
6.43606
6.78059
6.33127
6.78884
5.99721
6.66972
5.93245
6.09265
5.74953
6.08727
5.99543
5.85414
6.20047
6.6382
6.04171
5.84908
6.05634
5.66908
6.09484
5.76524
6.7757
5.79146
6.31813
5.80148
6.37148
5.97765
6.08067
6.07301
5.99742
6.01445
6.15563
5.96354
5.76356
5.9392
5.71795
6.42705
5.62912
5.76965
6.05809
5.9055
5.7054
6.05724
5.99762
5.97994
6.07417
6.55964
6.15582
6.17931
5.76191
6.18966
6.4573
5.86728
6.10306
5.97272
5.71597
6.13372
6.1523
6.00546
5.73909
5.95199
5.83964
5.6186
5.87023
5.82409
6.00475
5.89052
5.88628
6.34091
6.25699
6.42349
5.82079
5.83854
5.76269
6.24522
6.10522
6.37923
5.91828
6.03656
5.73405
6.29874
5.78264
6.01306
5.5525
6.10055
6.3097
6.11761
6.15654
5.75752
5.58975
6.13501
5.71894
5.88006
6.0341
6.07963
5.5245
6.04352
6.47271
6.33207
5.85475
6.10027
6.39331
5.80943
6.01267
6.28362
5.79711
6.05178
5.92343
6.04789
6.15073
5.81319
6.22781
5.55286
6.30661
5.78268
6.71412
5.89466
5.82174
6.22509
6.26558
5.65086
6.25263
6.02357
5.86812
6.8433
5.76599
5.92888
5.78745
6.03663
5.76604
6.37279
5.87149
6.04932
6.01507
6.03948
5.97302
6.36718
6.35682
6.00612
5.7916
5.8667
6.1714
6.29994
5.69921
5.97821
6.50424
5.7308
6.18135
6.19605
6.00137
5.80982
6.45575
5.65224
5.54288
6.17884
6.03845
5.53061
5.90044
6.08076
6.26595
5.74817
6.03812
5.78152
5.77752
6.25597
5.69663
5.77099
5.52839
5.83726
5.8038
6.16195
7.01403
5.45493
6.04338
6.17802
6.39621
6.97596
5.73672
6.13618
5.95901
5.88604
6.49013
6.15898
6.0688
6.03529
6.46247
6.12827
6.51006
5.90858
5.85417
6.18759
6.12444
5.99789
5.89096
6.11974
5.51997
5.79792
5.23836
6.15881
6.10205
5.68235
5.77807
6.1676
5.9335
5.82745
6.07685
5.5618
5.94163
5.68789
5.67967
6.1584
5.99725
6.34509
6.00472
6.27072
5.82239
6.10493
6.60785
6.37115
6.01625
5.74448
5.73227
5.88564
5.74997
6.61995
5.74625
5.786
5.86193
6.3073
5.89489
5.82201
5.70977
5.86158
6.64119
5.87848
5.95475
5.88839
6.07016
6.36019
5.76492
6.50185
5.88383
5.84442
5.76776
5.98688
6.14403
5.79848
6.00347
6.01108
6.05243
5.72636
6.26656
6.11978
6.25214
6.26611
5.62546
5.74437
6.02574
6.32934
6.25016
5.8092
5.75972
5.75648
5.82397
6.02158
6.20526
6.26072
6.18861
5.79648
6.56438
6.06134
5.80739
6.06312
6.0721
5.57482
6.61471
6.22263
6.06846
6.16589
5.87806
5.75875
5.98545
6.05096
5.99917
5.85085
5.5385
5.43529
6.00781
5.72223
5.67355
5.83311
5.68791
6.00569
5.58219
6.14604
5.97738
5.89514
5.94201
5.7538
5.88813
5.85245
5.97448
5.87808
6.07689
5.72088
5.84482
6.23315
6.12481
5.81809
5.65924
5.99256
6.53403
6.08887
5.74666
5.4731
5.82868
6.35959
5.82158
5.81541
5.86577
5.9502
5.94639
6.92559
6.26133
6.20417
6.20974
6.27505
5.74386
6.21157
6.43188
6.32616
6.70827
5.88112
5.65979
5.88444
6.74012
6.02883
6.10787
5.95239
6.16914
6.16909
5.88527
7.74521
6.26118
6.15872
6.20221
5.80865
6.09735
5.82397
5.79854
5.8653
6.4208
6.04932
6.0645
6.01158
5.76934
6.04023
5.88645
5.95648
6.63312
6.02443
5.79193
6.17772
6.13783
5.92793
5.62978
5.93906
5.66452
6.00265
6.49868
5.98398
6.50514
7.02754
6.21852
5.98215
5.6261
6.15287
5.84847
6.93429
6.31062
6.12668
6.02034
6.07859
5.95197
5.91733
5.87305
6.04162
6.20584
6.22927
6.03148
6.01127
5.92819
6.37766
6.01781
6.16734
6.03499
5.85483
5.75423
6.90862
6.63504
5.77939
6.22027
6.55029
5.87058
6.06429
6.25576
6.03152
6.14644
5.89507
5.93153
6.02913
6.11514
6.67664
6.14667
5.97177
6.20124
5.88327
6.20203
7.19569
5.85433
5.66796
6.10682
6.39402
6.51008
6.44811
5.81504
5.65422
5.96595
5.46459
5.80609
5.94875
7.03063
6.00469
5.94572
6.02086
6.30649
6.67849
6.76253
6.5301
6.00433
5.99747
6.55464
7.04331
6.32004
6.26523
6.41343
6.46023
6.26225
6.92859
6.27981
7.70676
6.71487
7.9105
6.29604
6.04015
7.51427
6.65143
6.42149
7.71568
6.37656
6.59703
6.39088
5.90381
6.12176
6.42843
6.98411
6.98949
5.73283
7.66667
7.27886
6.88834
6.2986
7.0097
6.41226
6.28911
6.02394
6.05619
7.14339
7.20403
6.18614
6.46779
6.97326
6.57514
6.93579
7.04224
6.62895
7.83989
7.0902
7.03189
7.06639
7.87404
7.09856
6.83751
6.78499
7.22718
6.94237
6.04673
7.52406
7.41778
6.97915
6.57852
6.01767
6.85309
6.79672
7.17508
6.56915
6.38793
6.8506
6.6489
6.86659
7.44339
7.49557
6.27166
7.24511
7.07221
7.34635
7.03482
7.30761
7.48048
6.9443
6.97345
7.05492
6.51401
6.39046
6.3151
6.23938
6.8541
6.42081
6.80483
6.93271
6.43233
6.61202
6.17549
7.34825
6.6135
6.2083
6.38191
6.05562
6.90559
6.1726
6.7107
6.77397
5.86222
6.57869
7.24022
6.38401
6.22094
5.99614
6.61305
6.56606
5.92795
6.71293
6.78829
6.40349
7.76821
6.36926
6.55575
6.58408
6.07869
5.79052
6.69617
7.08856
6.9639
6.26306
5.79791
6.20538
7.30192
6.90457
6.81816
6.38401
6.75495
6.227
6.3707
6.76406
6.95461
6.55307
7.2542
5.8532
6.46937
6.13157
7.71915
7.1265
6.59231
6.3978
6.50863
6.28401
6.18099
6.63258
6.26252
6.67192
7.63444
6.99105
6.41046
6.97211
6.19934
6.37042
6.3667
6.7713
5.93244
6.74129
6.00688
5.92532
5.78453
6.25639
5.94459
6.41716
5.91718
6.19418
6.16868
5.9091
6.19981
6.00537
6.06711
5.98896
6.77124
6.10114
6.71335
6.31902
5.72626
6.54254
6.20581
6.02625
5.97809
6.92674
6.79559
6.22791
6.11799
6.20367
5.80335
6.94959
7.8106
6.11353
6.57528
7.22164
6.07458
6.20477
6.49937
6.21639
6.33578
6.94664
6.39637
5.8948
6.03352
6.3472
5.96319
6.33174
6.11282
5.89292
6.50037
5.78521
7.63652
6.68347
6.34847
6.07131
5.86298
6.3113
5.88307
6.21057
6.24025
6.36874
6.30634
5.78586
6.08404
6.33558
6.16956
6.1291
6.37591
5.83222
6.08106
5.62942
6.86699
6.11794
6.60343
5.7753
5.72211
6.13064
6.1197
6.53956
6.4021
6.70722
6.09813
6.22076
6.39617
6.58122
6.4546
6.10884
5.59518
6.13583
6.08073
6.2507
6.14437
6.30002
6.22089
7.05433
6.99516
6.13734
7.59772
5.82407
5.84853
6.23346
7.3318
6.78448
6.42321
6.31822
6.29311
6.33103
6.20209
5.92851
6.28134
6.20803
6.08401
6.30685
5.66684
7.09099
5.88339
6.4393
6.80866
6.07097
6.27657
6.14215
6.51183
5.94457
6.59487
5.88412
6.22361
6.05067
7.22622
6.01846
6.46735
6.45403
5.79899
5.85575
5.90305
6.21072
6.16644
5.96917
6.29014
6.24659
6.25915
6.58567
6.23667
6.37433
5.58402
6.07878
5.74809
5.45446
6.02714
5.93528
6.10933
6.37052
5.74363
6.16522
6.29088
6.75382
5.59306
6.65076
6.05141
6.68789
7.28888
6.12532
5.70338
6.39144
6.10834
6.16339
6.14815
6.00936
6.44254
6.25075
6.32784
5.84086
6.39509
6.27617
6.07997
6.7758
6.82447
5.93
6.00301
6.03974
6.16774
6.01856
6.0488
5.86484
6.66723
6.26771
6.03521
6.12843
6.36244
5.98072
6.60557
6.64276
6.01748
6.6939
6.29126
6.0623
6.62923
6.3971
7.86956
5.79529
6.26436
6.32058
7.08918
6.06677
6.4602
6.14781
6.73654
6.37469
6.2826
6.43925
6.44292
6.38396
5.86898
5.87025
6.06573
6.05953
6.17987
6.29859
6.40824
5.90329
7.24221
6.02046
7.13231
6.75958
6.22456
6.48371
5.96272
5.90859
5.73229
6.07413
6.76527
6.34134
6.12378
6.34602
6.15041
6.1876
6.80186
5.95836
5.96275
6.11953
5.79021
5.80681
6.07768
6.23787
5.9808
6.43665
7.15599
6.02078
6.63593
6.22815
7.20394
5.92917
6.03154
6.17696
6.05654
5.46618
5.77833
6.26214
5.99792
6.35881
5.97516
5.9925
5.74361
6.23187
5.90534
5.83137
5.73283
5.79018
5.96466
6.4829
7.33791
6.33066
6.12939
6.23822
6.42365
5.93779
6.82207
5.97189
6.15078
5.57844
6.07481
6.59286
7.11306
6.17537
6.67969
6.09426
6.26028
6.20667
6.34692
5.70957
5.89883
5.66428
6.02186
6.31828
6.32697
5.99389
6.28552
7.10681
5.89275
6.06473
6.60721
6.94519
6.47173
6.09704
6.07404
6.44449
6.45363
6.26241
6.5658
6.17596
6.46162
6.23719
6.6035
6.02018
5.88985
5.9348
6.15233
6.88388
6.19736
5.86261
5.82552
6.06313
6.23767
5.83617
6.29146
6.25765
6.41578
6.40355
5.90974
6.02355
5.8225
6.61536
6.13082
6.69801
6.21584
6.10721
6.72415
6.12373
5.9738
5.46527
6.13782
5.67962
5.99152
6.23664
6.28724
7.36899
6.22958
7.17551
6.79306
6.42005
5.96933
7.00633
6.87126
6.04953
6.55306
6.46408
6.45527
6.34625
6.85232
6.21464
6.8263
6.01741
5.88462
6.3939
5.78812
6.14971
6.92154
7.07741
6.37813
6.65814
5.962
6.40605
6.37993
5.97383
7.0141
5.9739
5.74692
6.1761
6.20967
6.24779
6.53797
6.00624
7.11391
6.80287
6.7658
6.31006
6.25101
5.93225
6.32396
6.23029
6.43631
6.48528
6.03608
6.16001
6.18658
6.88743
6.56883
6.37813
5.70421
6.40063
6.23972
6.11959
6.09716
5.96522
6.2448
6.71777
6.84826
6.6833
6.74173
6.40178
6.91482
6.10483
5.67531
5.81569
5.9791
7.50135
6.90606
6.1888
6.10569
6.50284
6.61292
5.74929
6.03468
7.05924
6.38689
5.82133
6.48436
6.00251
6.9699
6.0159
5.93199
6.0076
7.33902
5.94025
5.60371
6.24493
6.11134
6.50322
6.04133
5.98586
5.87301
6.45198
6.17807
6.19381
6.57554
6.0915
6.05441
6.18371
5.69842
5.8266
5.97393
6.03632
5.68461
5.87524
6.5863
6.2409
5.66751
5.9112
6.25131
6.44853
7.28534
5.75131
6.24535
6.5455
6.18772
6.23659
6.06897
6.67647
6.47328
6.18077
6.7208
5.94376
6.25843
6.25948
6.41853
6.33127
6.12468
6.21992
5.97724
7.38154
6.48632
7.10929
6.06849
7.31833
6.92418
5.84604
6.56178
7.01905
6.37294
6.93891
5.85951
6.40545
7.57783
7.10963
7.12855
6.80081
6.48667
6.61666
6.80505
6.20798
6.68518
6.36835
6.62322
6.2784
6.60028
6.96325
6.37445
5.53507
6.22597
6.04262
5.84879
6.07389
5.95882
6.63974
6.61944
5.94124
6.18013
7.05545
6.83315
6.37171
5.74602
6.73083
6.46466
6.64419
6.83241
6.03039
6.30732
6.32515
6.0463
6.37135
6.0188
6.028
6.13791
6.60411
6.68227
5.90757
6.83521
7.30101
6.58023
6.61016
6.01516
6.30215
7.63568
5.84248
6.60217
5.96887
6.1589
6.15497
5.93891
5.82677
6.2904
6.87537
6.34262
6.41907
6.05674
6.53226
6.46234
6.83541
6.16671
6.49073
5.92847
5.98736
6.52961
6.08787
6.48624
6.27923
6.08133
5.86883
6.39023
6.71463
6.41125
6.21771
6.6076
5.95163
5.86662
6.01562
5.68119
5.87485
6.0111
6.67171
5.89395
6.16347
6.35623
7.65753
6.0689
6.24529
6.20723
7.31822
6.36938
6.61205
5.88489
5.9604
5.8691
5.98204
6.06631
5.95728
6.75923
7.9569
6.33406
5.82911
6.30235
6.10774
6.58756
6.38386
6.26867
5.99876
5.98133
6.68768
6.23814
5.84832
6.84794
6.97087
6.00876
5.59622
6.75545
6.2785
5.69737
6.41652
5.6933
6.97588
6.08115
6.44083
6.30365
6.38664
6.56827
5.54053
6.09685
5.76296
6.26977
6.07042
5.65475
5.82995
6.07945
5.77355
6.74104
6.25325
5.80229
5.94636
6.3459
6.08456
5.77036
5.8594
5.8465
6.19698
5.70115
6.00338
5.67835
5.93393
6.85152
6.01453
6.30391
5.80183
6.20955
5.67241
6.93278
6.03284
5.61905
6.04649
5.73682
5.99614
5.90383
5.69246
6.77802
7.15729
6.39005
7.41244
6.50587
7.02246
7.13332
6.44137
6.3465
6.34835
6.44746
5.6072
5.77202
6.36483
6.21751
6.44252
5.84445
5.68306
6.20264
6.33642
6.36531
6.13096
5.67882
6.09581
6.16118
5.8179
5.9415
6.45761
6.35911
5.69336
5.79022
6.10608
6.65213
6.49936
6.41201
6.25012
6.86653
6.06165
6.77519
6.7653
5.97185
6.54135
6.3384
5.90959
6.18743
6.17807
6.09965
6.10094
6.72907
5.83839
5.88434
5.75991
6.45858
6.05726
7.63277
6.98588
6.64731
6.03873
6.17488
6.13487
6.44612
6.01952
5.9527
6.46203
6.07199
5.98542
6.69151
6.46317
6.18269
6.2639
6.45353
6.20715
6.01176
5.86615
6.425
6.40936
6.51356
6.55649
6.21777
6.54415
7.53198
7.38861
6.27299
6.55208
6.26227
6.63389
6.37995
6.32429
6.00489
5.88922
6.85994
6.28644
6.07325
6.51295
6.19092
6.00605
6.51193
6.58067
6.6962
6.30081
6.08585
6.06718
6.38842
5.98764
5.98824
6.04484
6.4142
6.60948
5.99886
5.78611
6.08038
6.44597
6.46992
6.18287
5.99462
6.35321
5.80326
6.34354
6.28145
7.0874
6.24192
6.20514
6.09401
5.93702
5.99041
6.07161
6.41145
5.86963
6.7718
5.92517
6.14901
6.53812
6.03306
5.99294
5.96484
6.37902
6.45273
6.41154
5.62111
6.37289
6.6189
6.16452
6.7646
5.83781
5.69011
6.71859
6.37898
6.59159
5.99007
5.76618
6.53295
6.33498
6.42859
5.8336
6.80521
6.30696
5.72789
5.6775
5.53026
5.68286
5.72622
5.75303
5.972
5.72509
5.8887
5.57684
6.10534

[truncated: 3 more sheets: Figure S8D, Figure S8E, Figure S8F]
